# Supplementary material for: The histone methyltransferase KMT2D is essential for embryo implantation via regulating precise differentiation of endometrial cells
Source: Cell Death Discov. 2024 Aug 8;10:357. doi: 10.1038/s41420-024-02134-9 (PMC11310208; doi:10.1038/s41420-024-02134-9)
Supplement: Supplementary file 4 — Dataset S1 [file 41420_2024_2134_MOESM4_ESM.xlsx]

## Sheet: Sheet1
gene_id	control1	control2	control3	KO1	KO2	KO3	a.value	m.value	p.value	q.value	rank	estimatedDEG
Cyp2e1	49.2829	0.981382	43.957	1.11308	0	0	1.77131	-6.40342	0.00148497	0.0441181	1912	1
Retn	41.7834	2.94415	28.4428	0	0	0.997207	1.50961	-6.19722	0.000745398	0.0286767	1476	1
Cfd	333.196	9.81382	194.79	0	11.1538	0	4.69023	-5.59146	0.00151267	0.0447072	1922	1
Serpina3n	644.964	2707.63	217.199	34.5055	21.2937	31.9106	7.54318	-5.34696	0.000106371	0.00887288	681	1
Spink1	762.814	2769.46	554.203	86.8202	12.1678	19.9441	7.86036	-5.10265	6.14396e-05	0.00628843	555	1
Serpina3j	8.57095	15.7021	5.17141	0	0	0	-2.69418	-4.88396	0.000735302	0.0284335	1469	1
Slc36a2	22.4987	15.7021	6.89522	1.11308	0	0.997207	1.70122	-4.41749	0.00035062	0.0182835	1089	1
9630002D21Rik	19.2846	43.1808	6.03331	2.22616	1.01398	0	2.31207	-4.40195	0.00100327	0.034311	1661	1
Lrg1	1665.98	3475.08	1148.05	123.552	110.524	113.682	8.94533	-4.1767	6.00381e-07	0.000516737	66	1
ENSMUSG00000121227	1236.36	2549.63	812.774	84.5941	87.2026	90.7458	8.51676	-4.13062	8.45596e-07	0.000615822	78	1
Fbxw28	35.3552	16.6835	19.8237	1.11308	2.02797	0.997207	2.52313	-4.11814	2.63476e-05	0.00393861	380	1
Tac2	171.419	514.244	212.89	18.9224	10.1398	25.9274	6.21131	-4.03037	7.71391e-06	0.00188874	232	1
Slc12a3	242.129	499.524	134.457	36.7316	6.0839	13.9609	6.21613	-3.94775	7.38602e-05	0.00708721	592	1
Fbxw14	34.2838	19.6276	26.719	2.22616	1.01398	1.99441	2.7757	-3.94518	1.02767e-05	0.00223084	261	1
4932414N04Rik	53.5684	83.4175	35.338	3.33924	6.0839	1.99441	3.88612	-3.9158	1.14824e-05	0.00239801	272	1
Gm20560	35.3552	47.1064	27.5809	5.5654	1.01398	1.99441	3.35596	-3.68198	3.20035e-05	0.00427514	423	1
9230105E05Rik	25.7128	13.7394	12.0666	1.11308	3.04195	0	2.28598	-3.63217	0.000643612	0.0261894	1396	1
Tm4sf4	44.9975	68.6968	18.9618	6.67848	2.02797	1.99441	3.65064	-3.63189	0.000151721	0.0108171	795	1
Lamc3	1793.47	1837.15	3000.28	178.093	107.482	253.29	9.29942	-3.62121	2.87423e-07	0.0003797	43	1
Orm1	13.9278	11.7766	11.2047	0	1.01398	1.99441	1.81249	-3.61691	0.000457854	0.0213071	1220	1
Gm13441	86.7808	96.1755	142.214	4.45232	10.1398	11.9665	4.95312	-3.61394	1.95005e-06	0.000907974	122	1
Tacr1	352.48	727.204	251.675	55.654	22.3076	32.9078	7.00074	-3.58597	9.78784e-06	0.00216342	257	1
Cd177	31.0697	14.7207	37.0618	1.11308	1.01398	4.98603	3.01651	-3.54199	0.000202417	0.012877	891	1
Dnah6	273.199	276.75	208.58	30.0532	11.1538	23.933	6.2113	-3.54159	4.92571e-07	0.000467065	59	1
Lgr5	212.131	1040.27	180.999	37.8447	44.6153	43.8771	7.14822	-3.50409	0.00025929	0.0150449	979	1
Coch	1374.57	1064.8	861.902	119.1	74.0208	102.712	8.36376	-3.48017	1.6455e-08	7.19021e-05	13	1
Gm7298	612.823	1085.41	491.284	121.326	42.5873	40.8855	7.80227	-3.41833	1.35879e-05	0.00263433	293	1
Gm4898	8.57095	7.85106	18.0999	2.22616	1.01398	0	1.81779	-3.41338	0.00154826	0.0455458	1931	1
Btn1a1	17.1419	47.1064	12.0666	2.22616	3.04195	1.99441	2.97222	-3.39342	0.000423168	0.020354	1181	1
AU015791	292.484	146.226	354.242	34.5055	18.2517	28.919	6.4065	-3.27925	3.60942e-06	0.00134009	153	1
Gm10701	26.7842	21.5904	34.4761	2.22616	7.09788	0	3.21174	-3.15149	0.000955823	0.0334332	1624	1
Gm14221	40.712	227.681	67.2284	12.2439	3.04195	22.9358	5.23854	-3.13437	0.0016313	0.0471582	1965	1
Gm14317	16.0705	22.5718	18.9618	1.11308	4.05593	1.99441	2.75941	-3.00745	0.00014053	0.0102871	776	1
Fabp4	109.28	32.3856	67.2284	11.1308	13.1818	1.99441	4.62704	-2.98925	0.000508197	0.0226062	1277	1
Krt83	1639.19	2191.43	939.473	311.662	168.321	123.654	9.14371	-2.98226	9.63215e-06	0.00215184	254	1
Krt81	246.415	321.893	199.961	54.5409	23.3216	23.933	6.54254	-2.91594	5.80468e-06	0.00163094	202	1
Tmem61	9.64231	19.6276	10.3428	2.22616	2.02797	0.997207	2.26533	-2.91521	0.000608821	0.0253178	1366	1
A630023A22Rik	33.2124	132.487	31.8904	8.90464	14.1958	3.98883	4.60804	-2.86671	0.00135352	0.0418773	1836	1
Sele	67.4962	58.8829	57.7474	11.1308	6.0839	9.97207	4.55973	-2.75972	4.33796e-06	0.00144672	168	1
D430036J16Rik	274.27	115.803	105.152	24.4878	24.3356	24.9302	5.99333	-2.7473	2.87303e-05	0.00410322	397	1
Vwf	2406.29	6685.18	2346.96	765.799	546.537	397.885	10.5258	-2.74163	5.05934e-05	0.00564628	509	1
Tmprss11a	293.555	337.596	252.537	60.1063	22.3076	49.8603	6.83243	-2.74	4.52861e-06	0.00144672	177	1
Gabrd	11.7851	39.2553	28.4428	1.11308	4.05593	6.98045	3.37274	-2.70976	0.00133282	0.0415447	1822	1
Gpx2-ps1	145.706	172.723	110.323	42.297	13.1818	10.9693	5.81412	-2.68985	0.000130002	0.00999924	736	1
Gm16587	57.8539	103.045	42.2332	16.6962	7.09788	7.97765	4.74301	-2.6766	0.000128422	0.0099523	733	1
Gm44914	22.4987	42.1994	19.8237	3.33924	5.06992	4.98603	3.48749	-2.65761	0.00015554	0.0109978	803	1
Pck1	349.266	728.186	240.471	121.326	48.6712	38.8911	7.45036	-2.65746	0.000264575	0.0151963	989	1
B930092H01Rik	37.4979	23.5532	24.9952	6.67848	3.04195	3.98883	3.5171	-2.64996	8.94462e-05	0.00791937	641	1
Gm18561	18.2133	24.5346	15.5142	2.22616	5.06992	1.99441	2.95516	-2.64873	0.000286626	0.016057	1014	1
Hnf1aos2	77.1385	30.4229	58.6093	14.47	9.12585	2.99162	4.46964	-2.64385	0.000431262	0.0205325	1193	1
Krt86	50.3543	60.8457	32.7523	11.1308	4.05593	7.97765	4.26668	-2.63561	7.73882e-05	0.00722689	608	1
Mug2	57.8539	50.0505	48.2665	14.47	9.12585	1.99441	4.39729	-2.60946	0.000299181	0.0165321	1028	1
Syt15	1600.62	2768.48	1352.32	328.359	319.405	299.162	9.59967	-2.59505	6.57833e-07	0.000549532	68	1
Gpx2	1871.68	2479.95	1467.82	554.314	237.272	174.511	9.62638	-2.59064	3.67938e-05	0.00454363	460	1
Gm45474	13.9278	12.758	11.2047	3.33924	2.02797	0.997207	2.37193	-2.57374	0.000737975	0.0284787	1472	1
Habp2	43.9261	46.125	20.6856	7.79156	3.04195	7.97765	3.92729	-2.55747	0.000280721	0.0158513	1006	1
Faim2	50.3543	96.1755	45.6808	21.1485	8.11187	3.98883	4.73593	-2.5313	0.000721469	0.0280514	1461	1
Htr1b	854.952	353.298	320.628	97.951	98.3564	69.8045	7.73211	-2.52237	3.89446e-05	0.00467706	473	1
Prph	53.5684	59.8643	38.7856	4.45232	10.1398	11.9665	4.40559	-2.51889	6.27993e-05	0.00640451	557	1
Aox3	1235.29	1603.58	904.135	293.853	100.384	263.263	9.03045	-2.50913	2.56863e-05	0.00389096	375	1
Lhx6	408.191	557.425	356.827	74.5763	86.1886	71.7989	7.53027	-2.50751	1.41783e-07	0.000268467	30	1
Selp	493.901	896.984	377.513	112.421	74.0208	127.642	7.95665	-2.49322	1.52881e-05	0.00281962	308	1
Itih3	32.141	91.2686	27.5809	6.67848	13.1818	6.98045	4.40737	-2.49196	0.000887493	0.0320293	1574	1
Clca3a1	2370.94	2794	1853.09	546.522	474.544	250.299	9.95954	-2.46469	2.1617e-06	0.000974565	126	1
Slc5a8	256.057	626.122	241.333	76.8025	68.9509	58.8352	7.32023	-2.45722	4.23981e-05	0.00496265	485	1
Ttr	228.201	134.449	242.194	79.0287	12.1678	18.9469	6.42687	-2.45718	0.00136167	0.0419467	1844	1
Gm49542	31.0697	12.758	31.0285	5.5654	6.0839	1.99441	3.41314	-2.45588	0.000845258	0.0310977	1544	1
Ace2	26.7842	104.027	54.2998	8.90464	13.1818	11.9665	4.72601	-2.44254	0.000496212	0.0222501	1266	1
Tmed6	44.9975	58.8829	52.576	17.8093	6.0839	4.98603	4.48583	-2.43766	0.000231132	0.0140422	935	1
1810017P11Rik	74.9958	46.125	74.9855	24.4878	5.06992	6.98045	4.81845	-2.42416	0.000722964	0.0280843	1462	1
Erich2os	25.7128	32.3856	9.48092	5.5654	4.05593	2.99162	3.28271	-2.42168	0.00135105	0.0418527	1833	1
Serpinb12	17.1419	12.758	19.8237	2.22616	5.06992	1.99441	2.84084	-2.4201	0.000639669	0.0261592	1389	1
Sval2	28.9269	23.5532	19.8237	5.5654	7.09788	0.997207	3.38901	-2.40406	0.000986778	0.0339607	1650	1
Chst8	72.853	78.5106	77.5712	21.1485	14.1958	7.97765	5.05295	-2.40177	3.01911e-05	0.00419419	407	1
Hif3a	352.48	641.824	549.032	154.718	45.6293	92.7402	7.80855	-2.39665	7.7221e-05	0.00722659	607	1
Mir7676-1	55.7111	81.4547	37.0618	10.0177	8.11187	14.9581	4.66156	-2.39661	0.000100197	0.0085205	668	1
Cpne7	87.8522	240.439	86.1902	33.3924	24.3356	21.9385	5.92057	-2.37926	0.000221642	0.0136259	924	1
Fcamr	19.2846	20.609	21.5476	7.79156	3.04195	0.997207	3.16784	-2.37667	0.00136632	0.0419988	1848	1
Fam83a	238.915	84.3989	312.009	72.3502	21.2937	28.919	6.5394	-2.37397	0.00110982	0.0366744	1719	1
Sdr16c6	69.6389	52.9946	73.2617	16.6962	10.1398	10.9693	4.84227	-2.37342	1.39919e-05	0.00266361	298	1
Fam167a	198.203	256.141	83.6045	56.7671	27.3776	20.9413	6.30841	-2.3559	0.000426078	0.0203766	1187	1
Gm4577	10.7137	11.7766	9.48092	2.22616	2.02797	1.99441	2.23615	-2.35518	0.00100037	0.034311	1654	1
Csf2rb2	1024.23	1716.44	706.76	266.026	209.895	198.444	8.98938	-2.35392	8.58155e-06	0.00200607	243	1
Lif	1008.16	1018.67	754.164	288.288	146.014	111.687	8.68209	-2.34866	1.3068e-05	0.0025963	285	1
Gm19439	57.8539	86.3617	81.8807	24.4878	12.1678	7.97765	5.06546	-2.34075	0.00012694	0.00987783	730	1
Gm16548	169.276	250.253	141.352	35.6186	28.3915	46.8687	6.37723	-2.33871	7.80867e-06	0.00190374	233	1
Car12	4817.94	9759.85	2738.26	1347.94	1081.92	995.212	11.3259	-2.3379	9.51746e-05	0.00826665	654	1
Hormad2	34.2838	27.4787	24.1333	2.22616	7.09788	7.97765	3.68372	-2.31167	0.000393815	0.0195756	1142	1
Klra4	107.137	124.636	57.7474	37.8447	15.2098	5.98324	5.44558	-2.29395	0.00156189	0.0457868	1936	1
Entpd3	320.339	1090.32	313.732	156.944	111.538	90.7458	8.03535	-2.26311	0.000634436	0.0260337	1383	1
Htr2b	89.9949	109.915	73.2617	27.827	14.1958	14.9581	5.37807	-2.26126	3.30288e-05	0.00434305	432	1
Zfp663	21.4274	33.367	40.5094	2.22616	10.1398	7.97765	3.87552	-2.22795	0.000970678	0.0336421	1639	1
Ccl5	223.916	131.505	61.195	24.4878	38.5314	25.9274	6.00376	-2.22771	0.00044392	0.0209095	1206	1
Stac2	617.108	766.46	572.303	136.909	137.902	145.592	8.23965	-2.21797	1.90729e-08	7.73885e-05	14	1
Nlrp6	113.565	117.766	54.2998	21.1485	23.3216	16.9525	5.46439	-2.21731	6.4855e-05	0.00652735	564	1
Pgf	170.348	470.082	155.142	65.6717	52.7271	52.852	6.94295	-2.21588	0.000261084	0.0151166	981	1
Amdhd1	88.9236	211.979	149.109	30.0532	25.3496	41.8827	6.12402	-2.20967	6.54051e-05	0.00655262	567	1
Krt23	1217.07	1113.87	655.907	283.835	184.545	178.5	8.85592	-2.20705	4.71882e-06	0.00147282	182	1
Vdr	95.3518	281.657	96.533	34.5055	33.4615	34.9022	6.20104	-2.20268	0.000360537	0.0185007	1107	1
Dpep1	361.051	898.946	280.98	165.849	97.3424	79.7765	7.92082	-2.1677	0.000494076	0.0222393	1262	1
Vsig1	88.9236	35.3298	56.0236	22.2616	12.1678	5.98324	4.83044	-2.15734	0.00114334	0.0373047	1741	1
Pbld1	357.837	364.093	418.023	126.891	61.853	67.8101	7.49398	-2.15164	6.98891e-06	0.0017964	221	1
Slc47a2	43.9261	29.4415	45.6808	10.0177	5.06992	11.9665	4.24163	-2.13763	0.000217343	0.0135078	914	1
Gm11775	62.1394	84.3989	25.8571	11.1308	17.2377	10.9693	4.77875	-2.13173	0.00077254	0.029413	1492	1
Hpx	58.9253	166.835	47.4046	25.6008	19.2657	17.9497	5.44838	-2.12056	0.00114712	0.0374066	1742	1
Agt	22.4987	23.5532	37.9237	7.79156	6.0839	5.98324	3.76684	-2.0802	0.000247929	0.0146023	962	1
Cd7	141.421	196.276	73.2617	25.6008	48.6712	22.9358	6.05796	-2.07985	0.000414904	0.0201441	1170	1
Mak	20.356	18.6463	21.5476	3.33924	6.0839	4.98603	3.29952	-2.07113	0.000353167	0.0183487	1092	1
Them5	127.493	105.989	203.409	40.0709	12.1678	51.8547	6.15147	-2.06939	0.000879647	0.031827	1570	1
Amhr2	112.494	58.8829	78.4331	16.6962	14.1958	28.919	5.34855	-2.06235	0.000164633	0.0113083	827	1
Nos1	231.416	56.9202	197.376	31.1662	51.7132	33.905	6.31087	-2.05625	0.00118206	0.0380878	1762	1
Car4	147.849	263.992	424.918	61.2194	41.5733	98.7235	7.09675	-2.05392	0.000430633	0.0205219	1192	1
A830008E24Rik	378.193	330.726	287.875	102.403	93.2865	44.8743	7.35075	-2.05087	2.03904e-05	0.00332154	348	1
Gadd45a	1267.43	3002.05	1222.18	523.147	454.265	360.989	9.8197	-2.03673	8.38548e-05	0.00758625	627	1
Abcb11	16.0705	16.6835	21.5476	2.22616	6.0839	4.98603	3.16296	-2.02999	0.00107989	0.0359994	1704	1
Sh2d5	161.777	209.034	139.628	46.7493	34.4754	43.8771	6.39631	-2.02864	4.53335e-06	0.00144672	178	1
Elapor1	549.612	1190.42	492.146	214.824	186.573	149.581	8.53008	-2.01838	7.34761e-05	0.00707425	590	1
Hs3st6	131.778	75.5664	139.628	45.6363	22.3076	17.9497	5.84662	-2.0142	0.000306938	0.0167973	1038	1
Tll1	236.772	593.736	156.004	91.2725	86.1886	66.8128	7.35431	-2.01384	0.000816333	0.0304477	1523	1
2810459M11Rik	136.064	181.556	130.147	55.654	37.5174	17.9497	6.21633	-2.01061	0.000189373	0.0124651	863	1
Gm50138	118.922	110.896	123.252	44.5232	18.2517	24.9302	5.87424	-2.00922	6.63407e-05	0.00660569	570	1
Tmem82	42.8547	49.0691	40.5094	8.90464	11.1538	12.9637	4.46228	-2.00376	4.78457e-05	0.00544664	499	1
Rasal1	78.2099	298.34	104.29	36.7316	39.5454	43.8771	6.32412	-2.00067	0.00131965	0.041279	1816	1
9030622O22Rik	310.697	234.55	391.304	123.552	84.1606	28.919	7.29389	-1.98472	0.000672486	0.026864	1422	1
Sct	20.356	19.6276	25.8571	6.67848	6.0839	3.98883	3.46859	-1.97471	0.000398935	0.0196843	1151	1
Cutal	377.122	275.768	444.741	110.195	94.3005	77.7821	7.53561	-1.95921	2.89881e-06	0.00115152	143	1
1810073O08Rik	34.2838	66.734	58.6093	20.0354	6.0839	14.9581	4.75446	-1.95829	0.000961283	0.0334714	1630	1
Disp2	151.063	286.564	180.999	69.0109	35.4894	55.8436	6.71401	-1.9479	7.61087e-05	0.00716974	603	1
Marcksl1-ps4	31.0697	17.6649	43.957	11.1308	8.11187	4.98603	3.98154	-1.93572	0.00143843	0.0432691	1886	1
BC030500	257.128	352.316	156.866	99.0641	44.6153	56.8408	7.02973	-1.93418	0.000237653	0.0141864	951	1
Gm35019	111.422	181.556	81.0188	40.0709	32.4475	25.9274	5.99911	-1.92563	0.00014375	0.0104554	781	1
Fam110d	1511.7	1548.62	1408.35	441.893	319.405	422.816	9.58265	-1.91604	2.20898e-08	8.25542e-05	15	1
Asic3	20.356	43.1808	34.4761	8.90464	9.12585	7.97765	4.07293	-1.91401	0.000450669	0.0211136	1212	1
Gm34866	311.768	212.96	128.423	82.3679	64.8949	26.9246	6.81292	-1.90678	0.000884498	0.0319821	1571	1
Gm19283	68.5676	178.612	168.071	36.7316	26.3636	47.8659	6.16091	-1.90393	0.000455778	0.0212705	1217	1
Sspo	55.7111	66.734	43.0951	11.1308	18.2517	14.9581	4.83583	-1.90048	0.000107011	0.00891313	682	1
ENSMUSG00000120913	336.41	342.502	320.628	109.082	65.9089	93.7374	7.4326	-1.89512	1.63771e-06	0.000838108	111	1
Sp7	40.712	39.2553	51.7141	13.357	14.1958	7.97765	4.51098	-1.88993	0.000151976	0.0108183	798	1
Thbs4	238.915	224.737	220.647	57.8801	63.881	63.8212	6.89224	-1.88257	3.40151e-07	0.000426873	45	1
Krt87	149.992	347.409	168.933	79.0287	65.9089	35.8994	6.85436	-1.88155	0.000471525	0.0216532	1237	1
Fendrr	359.98	506.393	433.537	130.23	93.2865	129.637	7.81921	-1.88004	1.26075e-06	0.000761882	94	1
Hrc	85.7095	49.0691	72.3998	22.2616	15.2098	18.9469	5.17145	-1.87664	9.81838e-05	0.00838696	665	1
Fcna	35.3552	31.4042	16.3761	7.79156	6.0839	8.97486	3.86081	-1.86325	0.00105017	0.0353861	1685	1
Mir7676-2	68.5676	66.734	53.4379	12.2439	15.2098	24.9302	5.05069	-1.8492	0.000159006	0.0111236	812	1
Trpm5	18.2133	19.6276	33.6142	8.90464	7.09788	3.98883	3.65517	-1.83766	0.00160389	0.0465905	1955	1
Hnf1a	84.6381	66.734	94.8092	22.2616	24.3356	22.9358	5.44664	-1.82395	2.20086e-05	0.00345359	362	1
Vipr1	91.0663	173.705	176.69	53.4278	30.4195	40.8855	6.28946	-1.82344	0.00014935	0.0107163	791	1
8430426J06Rik	23.5701	39.2553	30.1666	13.357	7.09788	5.98324	4.04683	-1.81449	0.000978201	0.0338248	1642	1
Spdef	63.2107	51.0319	45.6808	23.3747	16.2237	5.98324	4.83085	-1.81086	0.00138895	0.0423507	1863	1
Gm16010	157.491	78.5106	82.7426	46.7493	25.3496	19.9441	5.83528	-1.79202	0.000831128	0.0306806	1538	1
Timp4	253.914	159.965	178.414	76.8025	43.6013	51.8547	6.73434	-1.78174	4.80636e-05	0.0054605	500	1
Mug1	97.4945	119.729	82.7426	32.2793	21.2937	33.905	5.75479	-1.77781	5.16025e-05	0.00569475	514	1
Syn2	2134.17	1311.13	1627.27	672.3	457.307	352.014	9.83577	-1.77554	1.80196e-05	0.00308314	332	1
Gm43923	34.2838	22.5718	22.4095	11.1308	4.05593	7.97765	3.83626	-1.77478	0.00172162	0.0489227	1999	1
Hmgcs2	1249.22	1738.03	957.573	412.953	375.174	369.964	9.47667	-1.76821	2.59102e-06	0.00105977	138	1
Pcolce	3908.35	5288.67	3336.42	1256.67	1222.86	1204.63	11.1453	-1.76638	2.85296e-07	0.0003797	41	1
Gm56421	66.4248	133.468	178.414	38.9578	30.4195	41.8827	6.09564	-1.76562	0.000437402	0.0207228	1199	1
Rdh12	97.4945	258.104	94.8092	46.7493	35.4894	50.8575	6.35074	-1.75876	0.00116307	0.0377964	1748	1
Gask1a	427.476	269.88	392.165	155.831	83.1467	83.7654	7.6269	-1.75524	6.68163e-05	0.00663549	572	1
Aplnr	4108.7	5928.53	4689.61	1453.68	1067.72	1865.77	11.3877	-1.74708	4.17624e-06	0.00144672	163	1
ENSMUSG00000120082	43.9261	62.8085	87.914	21.1485	13.1818	23.933	5.14966	-1.74021	0.000483213	0.0219591	1250	1
Csf2rb	1187.08	1608.49	1048.93	398.483	348.81	408.855	9.45688	-1.73347	4.93336e-07	0.000467065	60	1
Sh2d4b	72.853	152.114	97.3949	37.8447	37.5174	21.9385	5.8835	-1.72816	0.000368175	0.0187571	1115	1
Sult1d1	5214.35	4100.22	3963.89	2053.63	925.767	1054.05	11.2523	-1.719	6.11294e-05	0.0062793	553	1
Cldn10	916.02	1968.65	742.098	429.649	386.328	287.196	9.38099	-1.71703	0.000338384	0.0179309	1072	1
Qprt	69.6389	55.9388	53.4379	23.3747	17.2377	13.9609	5.04207	-1.71382	0.000136973	0.0102244	761	1
Serpina3h	46.0688	33.367	31.0285	16.6962	10.1398	6.98045	4.34858	-1.70778	0.00103698	0.0350212	1682	1
Hid1	611.751	1064.8	571.441	286.061	190.629	219.385	8.7038	-1.69132	3.97628e-05	0.00472537	478	1
Plekha4	410.334	509.337	368.032	140.248	112.552	146.589	7.90116	-1.68893	1.539e-06	0.000824744	106	1
Scn7a	274.27	391.572	237.023	111.308	92.2725	77.7821	7.39236	-1.68208	1.86005e-05	0.00313532	337	1
Cngb1	41.7834	50.0505	35.338	15.5831	10.1398	13.9609	4.5656	-1.68016	0.000265821	0.0152525	990	1
Dgkg	56.7825	32.3856	31.0285	13.357	13.1818	10.9693	4.48423	-1.68013	0.000655736	0.0265118	1405	1
Gm28286	59.9966	38.2739	62.9189	23.3747	18.2517	8.97486	4.91189	-1.67151	0.00114789	0.0374068	1743	1
Gm11166	72.853	177.63	151.695	44.5232	35.4894	46.8687	6.23455	-1.66435	0.00041447	0.0201403	1169	1
Klrb1b	41.7834	54.9574	38.7856	18.9224	12.1678	11.9665	4.67033	-1.65427	0.000344802	0.0181862	1077	1
Vsig2	471.402	620.234	674.869	165.849	172.377	225.369	8.37764	-1.64817	2.30733e-06	0.000988918	132	1
Nr5a2	312.84	341.521	374.065	131.343	117.622	79.7765	7.59855	-1.64541	6.72566e-06	0.00175813	216	1
Atp1a2	2359.15	2314.1	2465.04	889.351	541.467	851.614	10.3939	-1.64501	1.12786e-06	0.000696394	92	1
Insrr	33.2124	28.4601	38.7856	11.1308	6.0839	14.9581	4.24415	-1.64268	0.00125768	0.0397565	1797	1
1700071M16Rik	123.207	300.303	105.152	46.7493	66.9229	55.8436	6.64078	-1.64093	0.00151657	0.0447992	1923	1
Rgs20	57.8539	50.0505	33.6142	23.3747	11.1538	10.9693	4.74132	-1.63712	0.00141092	0.0429285	1867	1
Gm9902	35.3552	33.367	40.5094	10.0177	12.1678	12.9637	4.36837	-1.63583	0.000238337	0.0141915	954	1
Irs3	21.4274	37.2925	34.4761	11.1308	11.1538	7.97765	4.14586	-1.62275	0.000939287	0.0331199	1611	1
Fut2	1718.47	1361.18	1548.84	855.958	323.461	327.084	9.78169	-1.61934	0.000525945	0.0230949	1291	1
Procr	839.953	769.404	764.507	263.8	214.965	294.176	8.81865	-1.61881	1.79365e-07	0.000308752	33	1
E230016M11Rik	657.82	1501.52	611.95	339.489	311.293	253.29	9.04335	-1.61604	0.000385509	0.0192771	1136	1
Gm12860	109.28	64.7712	115.495	40.0709	38.5314	15.9553	5.78542	-1.61453	0.00125444	0.0396761	1796	1
AI507597	31.0697	33.367	20.6856	6.67848	11.1538	9.97207	4.01939	-1.61423	0.00124635	0.0395745	1789	1
Ace	1129.22	1763.54	900.688	445.232	402.551	392.899	9.49814	-1.61238	1.66279e-05	0.00297087	316	1
Cmah	206.774	218.848	118.081	72.3502	48.6712	56.8408	6.69568	-1.61206	0.000131048	0.0100363	741	1
Fam167b	439.261	409.236	469.737	154.718	99.3704	180.494	7.97898	-1.6009	1.22381e-05	0.00249171	279	1
Olfml2a	1644.55	1681.11	1462.65	572.123	447.167	563.422	9.84178	-1.59712	4.68372e-08	0.000126695	21	1
Etv5	1490.27	1375.9	1178.22	512.017	418.775	408.855	9.59971	-1.59407	1.05839e-07	0.000231238	26	1
Cd248	4969.01	5362.27	4164.71	1652.92	1551.39	1608.49	11.4431	-1.5907	1.56331e-08	7.19021e-05	12	1
Kcng4	132.85	107.952	158.59	45.6363	47.6572	39.8883	6.26449	-1.58441	2.70007e-05	0.00398874	384	1
Gpr4	514.257	553.5	539.551	199.241	149.056	188.472	8.27433	-1.58227	3.77297e-07	0.000446507	48	1
Gm11651	153.206	232.588	120.666	56.7671	47.6572	64.8184	6.60866	-1.58135	0.000139144	0.0102652	769	1
ENSMUSG00000120280	23.5701	32.3856	21.5476	8.90464	9.12585	7.97765	3.90358	-1.57529	0.000942056	0.0331764	1613	1
Gm15635	335.338	587.848	333.556	168.075	103.426	152.573	7.92686	-1.5673	0.000115326	0.00932313	702	1
Slco2b1	1214.93	1992.21	1194.6	556.54	385.314	543.478	9.73525	-1.56729	2.10682e-05	0.00336174	356	1
Lepr	1007.09	1830.28	982.568	409.613	401.537	483.645	9.53396	-1.56082	3.45873e-05	0.00441631	444	1
H19	772.457	1252.24	1849.64	418.518	378.216	516.553	9.55439	-1.56077	0.000145606	0.0105365	785	1
Pde9a	533.541	695.8	649.874	239.312	165.279	234.344	8.51276	-1.55639	2.75613e-06	0.0011183	140	1
Spsb4	569.968	266.936	356.827	198.128	109.51	99.7207	7.86075	-1.55111	0.000638547	0.0261519	1387	1
Gm56049	34.2838	43.1808	31.0285	10.0177	10.1398	16.9525	4.40264	-1.54772	0.00093196	0.0329589	1606	1
Trarg1	119.993	122.673	118.081	42.297	31.4335	49.8603	6.13717	-1.54541	4.1573e-05	0.00487924	484	1
Mir675	63.2107	108.933	153.419	34.5055	38.5314	38.8911	5.99165	-1.54037	0.000608757	0.0253178	1365	1
ENSMUSG00000118588	212.131	270.862	117.219	74.5763	81.1187	50.8575	6.87488	-1.53896	0.000537628	0.023402	1305	1
Sphk1	334.267	628.085	280.98	146.927	148.042	133.626	7.92677	-1.53653	0.000202431	0.012877	892	1
Tnnt1	182.133	141.319	205.995	63.4455	32.4475	86.757	6.69568	-1.5354	0.000685057	0.0270993	1436	1
Fam43a	2448.08	2610.48	2514.17	1034.05	602.306	976.265	10.534	-1.53531	3.57543e-06	0.0013362	152	1
Kbtbd11	1706.69	2010.85	1529.01	612.194	538.425	666.134	10.0072	-1.53001	1.41373e-07	0.000268467	29	1
Ckmt1	828.168	316.987	712.793	263.8	191.643	188.472	8.51015	-1.52877	0.000524624	0.0230949	1290	1
C4b	3439.09	7446.73	3816.5	1784.27	1448.98	1880.73	11.497	-1.52353	0.000139724	0.0102687	772	1
ENSMUSG00000120936	803.526	2179.65	1580.73	557.653	648.949	380.933	9.80935	-1.52348	0.000654698	0.0265118	1401	1
C4a	1091.72	2626.18	1409.21	668.961	458.321	661.148	9.97924	-1.51945	0.000336675	0.017857	1071	1
Scn3b	97.4945	117.766	143.076	46.7493	36.5034	41.8827	6.1413	-1.51782	5.23087e-05	0.00572524	519	1
Entpd2	1640.26	1702.7	1418.69	664.509	526.257	472.676	9.87364	-1.51729	3.49862e-07	0.000426873	46	1
Gm46658	87.8522	89.3058	103.428	34.5055	27.3776	36.8966	5.79426	-1.50616	5.42844e-05	0.0058772	524	1
Gm4798	166.062	155.058	107.738	58.9932	49.6852	42.8799	6.40908	-1.50063	7.75943e-05	0.00722689	609	1
Slfn5	1976.67	2469.16	1834.13	912.725	708.774	608.296	10.2847	-1.49384	2.23483e-06	0.000988918	127	1
Sult1a1	791.741	909.741	752.441	323.906	262.622	286.198	8.93017	-1.49149	1.93491e-07	0.000314036	35	1
Gm15609	92.1377	137.394	99.1187	34.5055	44.6153	37.8939	6.03051	-1.48986	9.47574e-05	0.00824302	653	1
Akp-ps1	43.9261	38.2739	42.2332	12.2439	21.2937	10.9693	4.63263	-1.48327	0.00101497	0.0345655	1668	1
1500012K07Rik	49.2829	44.1622	53.4379	14.47	21.2937	16.9525	4.87439	-1.47835	0.000306925	0.0167973	1037	1
C1qtnf1	904.235	1269.91	891.207	392.917	318.391	389.908	9.2584	-1.47695	2.13735e-06	0.000971295	125	1
Scn4b	325.696	211.979	528.346	114.647	87.2026	181.492	7.73529	-1.47553	0.00156067	0.0457868	1935	1
Slco2a1	1182.79	1767.47	911.03	510.904	469.474	420.821	9.59869	-1.46242	3.34959e-05	0.0043741	435	1
Adora2b	110.351	124.636	113.771	41.1839	47.6572	37.8939	6.13091	-1.46041	2.80832e-05	0.00403527	394	1
Serpina3g	311.768	334.651	152.557	102.403	104.44	83.7654	7.32751	-1.45907	0.000356042	0.0183696	1101	1
Plvap	3157.32	3399.51	2264.22	1153.15	1023.11	1034.1	10.7927	-1.45821	9.32755e-07	0.000641687	82	1
Gm11747	319.268	429.845	278.394	135.796	120.664	117.67	7.6912	-1.45754	1.18675e-05	0.0024337	277	1
Ephx3	59.9966	59.8643	74.9855	26.7139	22.3076	21.9385	5.2926	-1.45726	0.000156132	0.0110175	805	1
ENSMUSG00000121351	44.9975	39.2553	43.0951	12.2439	21.2937	12.9637	4.68095	-1.45343	0.000809347	0.0302865	1518	1
Thpo	111.422	232.588	131.871	61.2194	48.6712	64.8184	6.58667	-1.44565	0.000523067	0.023069	1288	1
Mmp3	261.414	485.784	193.928	130.23	114.58	101.715	7.57257	-1.44143	0.000742095	0.0285989	1474	1
2810433D01Rik	38.5693	25.5159	37.0618	12.2439	14.1958	10.9693	4.35785	-1.435	0.00106928	0.035793	1697	1
5033406O09Rik	92.1377	124.636	85.3283	47.8624	32.4475	31.9106	5.93958	-1.4287	0.00024881	0.0146023	967	1
Zfp423	620.322	552.518	475.77	217.051	186.573	210.411	8.38964	-1.42486	9.11507e-07	0.000639237	81	1
Chrd	577.467	1196.31	669.698	339.489	297.097	275.229	8.95869	-1.42212	0.00015225	0.0108243	799	1
Map7d2	76.0671	111.878	111.185	37.8447	39.5454	34.9022	5.93291	-1.41351	0.00012339	0.00970634	722	1
Phyhd1	650.321	724.26	662.803	271.591	234.23	261.268	8.70291	-1.40925	1.36977e-07	0.000268467	28	1
Galnt15	1789.18	3387.73	1788.45	1001.77	716.886	910.45	10.4782	-1.40563	0.000139838	0.0102687	773	1
Cpne5	697.461	450.455	747.269	234.86	226.118	256.282	8.60228	-1.40177	1.49709e-05	0.00279769	303	1
Tmem255b	106.065	170.761	81.8807	54.5409	45.6293	35.8994	6.20247	-1.39846	0.000915942	0.0326822	1592	1
Scarb1	2979.48	5607.62	3471.74	1432.53	1367.86	1777.02	11.2741	-1.39748	5.43465e-05	0.0058772	525	1
Col24a1	434.976	298.34	328.385	188.11	131.818	85.7598	7.77323	-1.38793	0.000353813	0.0183487	1094	1
Trpm3	238.915	121.691	250.814	95.7249	62.867	75.7877	6.9794	-1.38332	0.000654797	0.0265118	1402	1
Cacna1h	1026.37	1269.91	1218.73	475.285	456.293	420.821	9.50535	-1.37801	1.01833e-07	0.000231238	25	1
Fam13a	515.328	926.425	597.298	329.472	189.615	271.24	8.72503	-1.36738	0.000223039	0.0136822	926	1
Sox9	822.811	1414.17	668.836	512.017	369.09	251.296	9.23999	-1.35956	0.00101807	0.0346088	1671	1
Prss12	274.27	578.034	265.466	174.754	120.664	140.606	7.86237	-1.35815	0.00097335	0.0337141	1640	1
Wnt6	127.493	232.588	245.642	79.0287	69.9649	87.7542	6.9799	-1.35531	0.000315332	0.0171084	1047	1
Susd2	1100.3	919.555	948.954	426.31	375.174	359.992	9.27374	-1.35392	1.9024e-07	0.000314036	34	1
Gm48236	55.7111	67.7154	49.1284	22.2616	23.3216	21.9385	5.16913	-1.35363	0.000333136	0.0177199	1067	1
9330175E14Rik	133.921	120.71	134.457	51.2017	42.5873	58.8352	6.34393	-1.35011	5.50701e-05	0.00588832	531	1
Gm8597	106.065	154.077	173.242	61.2194	52.7271	56.8408	6.50282	-1.34345	0.000139631	0.0102687	771	1
Cbs	2879.84	2531.97	2181.47	1275.59	957.2	759.871	10.6339	-1.34329	1.35603e-05	0.00263433	292	1
Alox15	10500.5	7371.16	7961.39	5050.04	3450.59	1682.29	12.4004	-1.34307	0.00162171	0.0469907	1960	1
Ier3	1123.87	1265.98	831.735	623.325	325.489	328.081	9.40103	-1.33513	0.000303087	0.0166507	1034	1
Gm45437	319.268	351.335	310.285	126.891	118.636	143.598	7.68605	-1.33385	2.80385e-06	0.00112164	142	1
Obscn	39.6406	28.4601	31.8904	15.5831	12.1678	11.9665	4.39275	-1.33203	0.00140549	0.042786	1866	1
Abcg1	621.394	857.728	555.927	347.281	241.328	220.383	8.74045	-1.33087	6.63999e-05	0.00660569	571	1
Gm47345	47.1402	85.3803	62.9189	23.3747	29.4055	24.9302	5.36034	-1.33054	0.000944617	0.0332048	1616	1
Cldn8	366.408	347.409	338.728	168.075	143.986	106.701	7.78986	-1.32968	1.72523e-05	0.00300092	326	1
Sema4a	1647.76	1653.63	1259.24	729.067	618.53	467.69	9.90554	-1.32904	9.11503e-06	0.00207112	250	1
Gm53	303.197	349.372	449.051	152.492	122.692	163.542	7.85633	-1.32824	2.5625e-05	0.00389096	374	1
Foxf1	369.622	404.33	377.513	138.022	155.139	165.536	7.92036	-1.32785	1.43187e-06	0.00078209	104	1
Apod	130.707	133.468	93.0854	51.2017	53.7411	37.8939	6.23456	-1.32261	0.00022832	0.013946	930	1
A530020G20Rik	436.047	309.135	232.714	194.789	109.51	86.757	7.68742	-1.32231	0.00163723	0.0472576	1968	1
Galntl6	122.136	165.854	96.533	65.6717	34.4754	53.8492	6.34188	-1.32017	0.00101737	0.034606	1670	1
Acy3	194.989	197.258	193.928	85.7071	56.7831	92.7402	6.9516	-1.31726	7.42676e-05	0.00711428	593	1
Gpd1	123.207	67.7154	113.771	51.2017	39.5454	31.9106	6.00989	-1.31272	0.00104694	0.0353157	1684	1
Ushbp1	1030.66	1507.4	1209.25	543.183	426.887	538.492	9.63034	-1.31268	4.38163e-06	0.00144672	171	1
Gm37844	219.63	323.856	177.552	104.629	91.2585	95.7318	7.25598	-1.30599	0.000171875	0.0116092	841	1
Gpr146	632.107	749.776	613.674	268.252	245.384	296.17	8.72704	-1.30114	9.51392e-07	0.000641687	84	1
Adcy4	1088.51	1342.53	1232.52	562.105	452.237	472.676	9.60366	-1.30082	3.93105e-07	0.000446607	50	1
Mapk15	277.484	235.532	242.194	125.778	82.1327	98.7235	7.32559	-1.30036	3.75624e-05	0.00460221	463	1
Srcin1	123.207	78.5106	95.6711	42.297	42.5873	35.8994	5.98128	-1.29992	0.000279946	0.015839	1004	1
S100a7a	139.278	168.798	124.976	79.0287	46.6432	50.8575	6.52612	-1.29463	0.000350231	0.0182835	1086	1
Gm7628	115.708	160.947	210.304	79.0287	62.867	56.8408	6.69622	-1.29294	0.000397907	0.019672	1149	1
Nr1h3	460.688	546.63	390.442	238.199	172.377	160.55	8.21832	-1.29123	3.40678e-05	0.00440826	439	1
Sting1	1589.91	2030.48	1352.32	785.834	674.299	572.397	10.0495	-1.29076	9.09203e-06	0.00207112	249	1
Ly6a	4641.17	5351.48	3917.34	2376.43	1452.02	1863.78	11.5343	-1.28906	1.84392e-05	0.00312668	335	1
Sh3rf2	530.327	212.96	425.78	190.337	152.098	136.617	7.96263	-1.2871	0.00125424	0.0396761	1795	1
Abcb1a	1923.11	2812.64	2652.93	920.517	946.047	1162.74	10.623	-1.28633	4.44548e-06	0.00144672	173	1
Ifi205	2247.73	2974.57	1429.03	1081.91	858.844	790.785	10.4725	-1.28393	0.000204003	0.0129335	896	1
Elovl7	128.564	230.625	172.38	85.7071	74.0208	58.8352	6.82805	-1.28221	0.000397373	0.019672	1147	1
Ch25h	118.922	98.1382	111.185	52.3147	54.7551	27.9218	6.13272	-1.28191	0.000790696	0.0299436	1500	1
Slc1a5	8113.47	9973.79	8025.17	4178.5	3369.47	3194.05	12.4468	-1.28147	1.07272e-06	0.000669626	91	1
Kit	1432.42	2145.3	1344.57	756.894	731.082	538.492	10.04	-1.28036	4.14732e-05	0.00487761	483	1
Tmem125	176.776	230.625	164.623	83.481	93.2865	58.8352	6.93511	-1.27972	0.000180152	0.0120054	852	1
Ttc39b	798.169	1330.75	788.64	405.161	430.943	367.969	9.28717	-1.27684	5.49344e-05	0.00588783	530	1
Osmr	1224.57	2156.1	880.864	646.699	611.432	500.598	9.83378	-1.27684	0.000795955	0.0300626	1504	1
1810010H24Rik	77.1385	102.064	50.8522	35.6186	30.4195	28.919	5.62256	-1.27663	0.00145243	0.0435156	1896	1
Sult5a1	205.703	210.997	121.528	99.0641	62.867	60.8296	6.85075	-1.27272	0.000873386	0.0316733	1566	1
Cp	1146.36	1961.78	1005.84	603.289	523.216	590.346	9.79097	-1.26077	0.000156569	0.0110209	807	1
Bmf	983.516	1196.31	1103.23	506.451	386.328	479.656	9.46671	-1.2583	1.02764e-06	0.000664814	87	1
Ptger2	694.247	1459.32	773.126	384.012	494.824	347.028	9.30236	-1.25547	0.000674482	0.0268938	1424	1
Tpsg1	46.0688	57.9016	42.2332	20.0354	24.3356	16.9525	4.98014	-1.25347	0.00112797	0.0370371	1730	1
Slc44a3	1150.65	624.159	672.284	483.077	298.111	247.307	9.04662	-1.25053	0.0011423	0.0372923	1740	1
BC028528	299.983	304.229	332.694	140.248	101.398	152.573	7.66234	-1.24891	2.81126e-05	0.00403527	395	1
AU021092	423.19	392.553	530.07	235.973	147.028	183.486	8.18512	-1.24836	5.7708e-05	0.00605934	541	1
Pbld2	141.421	140.338	127.562	60.1063	51.7132	60.8296	6.46943	-1.24539	5.12935e-05	0.00567978	513	1
Rtn1	883.879	628.085	506.798	270.478	378.216	205.425	8.77381	-1.24096	0.000464535	0.0214188	1232	1
Sgms2	4286.54	7012.96	4580.15	2899.57	2187.16	1633.42	11.7496	-1.24061	0.000237793	0.0141864	952	1
Bcl3	1153.86	1055.97	978.259	538.731	446.153	364.978	9.43357	-1.23988	3.87031e-06	0.00140931	156	1
ENSMUSG00000120117	141.421	168.798	193.928	79.0287	57.7971	76.7849	6.77331	-1.23886	0.000119455	0.00957075	709	1
Atp1b2	1149.58	1260.1	1073.07	515.356	488.74	473.673	9.56264	-1.2368	7.6384e-08	0.000188652	23	1
Septin4	662.106	847.914	854.145	342.829	282.901	379.936	9.00556	-1.23318	5.57249e-06	0.00160964	196	1
Tie1	3365.17	4191.48	4035.43	1636.23	1420.59	1874.75	11.2994	-1.23302	9.49267e-07	0.000641687	83	1
Aspg	509.971	937.22	525.76	348.394	258.566	235.341	8.7472	-1.22795	0.000468321	0.0215583	1234	1
Sema6b	934.233	1173.73	882.588	434.101	368.076	474.67	9.34732	-1.22783	3.553e-06	0.0013362	151	1
Acacb	314.982	481.859	345.623	156.944	126.748	204.427	7.95955	-1.22684	0.000185761	0.0122842	859	1
Slfn5os	231.416	375.869	283.566	144.7	127.762	108.696	7.60168	-1.2248	0.000118806	0.00954567	707	1
Tal1	334.267	369.981	323.213	150.266	129.79	159.553	7.80751	-1.22479	5.61152e-06	0.00160964	198	1
Ptch2	1668.12	1596.71	1441.96	700.127	656.047	658.156	10.0033	-1.22444	3.82272e-08	0.000114289	19	1
Tek	1687.41	1869.53	1667.78	764.686	643.88	827.682	10.154	-1.22427	2.87143e-07	0.0003797	42	1
Fry	507.829	662.433	435.261	238.199	226.118	224.371	8.45331	-1.22112	1.50707e-05	0.00279769	306	1
E230034D01Rik	109.28	209.034	137.904	71.2371	65.9089	58.8352	6.63911	-1.21901	0.000704964	0.0276243	1449	1
Fam205a1	117.851	167.816	93.0854	61.2194	50.6992	50.8575	6.37097	-1.21837	0.000661839	0.0266464	1410	1
Kank3	1423.85	2500.56	1783.28	802.53	705.733	946.349	10.285	-1.21741	6.61569e-05	0.00660569	568	1
Gm9910	83.5667	91.2686	73.2617	31.1662	46.6432	28.919	5.76132	-1.21696	0.000763104	0.029171	1486	1
1810019D21Rik	596.752	474.008	624.879	306.097	218.006	205.425	8.53425	-1.21679	3.5121e-05	0.00442361	451	1
Gimap5	341.766	443.585	346.485	158.057	138.916	190.466	7.9518	-1.21537	2.64174e-05	0.0039387	381	1
Gbp5	402.834	390.59	386.994	155.831	141.958	211.408	8.01362	-1.213	2.08798e-05	0.0033505	354	1
Kcna5	65.3535	58.8829	65.5046	24.4878	31.4335	25.9274	5.37642	-1.213	0.000484513	0.0219655	1253	1
Plxnb1	5813.24	4852.94	5839.39	2570.1	2209.47	2352.41	11.8204	-1.21058	1.6989e-07	0.000301581	32	1
Lgi4	1153.86	1294.44	878.278	562.105	477.586	400.877	9.51116	-1.2074	1.87317e-05	0.00313881	339	1
Arrb1	4194.41	5776.42	4270.72	2097.04	1879.93	2193.85	11.6096	-1.20657	2.28433e-06	0.000988918	131	1
Agtr2	471.402	708.558	498.179	229.294	307.237	191.464	8.52525	-1.20486	0.000148447	0.0106863	789	1
Scarf1	687.818	813.566	726.583	338.376	267.692	361.986	8.93527	-1.20257	3.46444e-06	0.00132079	149	1
Slc26a6	559.254	948.015	526.622	273.818	292.027	318.109	8.80396	-1.2022	0.000177907	0.0119034	849	1
Egfl7	3021.26	3979.51	3282.98	1538.28	1384.09	1547.66	11.1421	-1.20201	4.73807e-07	0.000467065	57	1
Steap4	3235.53	2921.58	2012.54	1551.63	933.879	1067.01	10.8104	-1.20143	0.000159577	0.0111361	814	1
Adra2a	955.66	838.101	1148.92	400.709	385.314	495.612	9.33838	-1.19914	5.9845e-06	0.00164027	207	1
Unc93a	179.99	152.114	199.099	94.6118	69.9649	66.8128	6.86869	-1.19894	0.000140205	0.0102766	775	1
Lgmn	3749.79	5791.14	3107.16	2093.7	1586.88	1835.86	11.4431	-1.19711	0.000141606	0.0103525	777	1
Bgn	9692.67	13797.3	9484.37	4825.2	4097.51	5461.7	12.8257	-1.19684	1.62932e-05	0.00295698	313	1
Ndrg1	2593.78	5741.09	2544.33	1492.64	1498.67	1757.08	11.2263	-1.19606	0.00135882	0.0419437	1839	1
Ociad2	594.609	555.462	561.96	283.835	213.951	250.299	8.55931	-1.19444	2.59322e-06	0.00105977	139	1
Serping1	8832.36	11614.7	7237.39	4840.78	3772.02	3544.07	12.5782	-1.1873	4.0133e-05	0.00473962	481	1
Afap1l1	1478.49	2113.9	1817.75	803.644	743.25	829.676	10.2231	-1.18678	2.00472e-06	0.000918373	124	1
C130074G19Rik	2802.7	3820.52	3581.2	1470.38	1219.82	1796.97	11.1393	-1.18532	1.30108e-05	0.0025963	284	1
Ntrk1	179.99	207.072	236.161	90.1595	91.2585	92.7402	7.10627	-1.18474	3.17184e-05	0.00427514	420	1
Chp2	222.845	368.018	202.547	128.004	106.468	114.679	7.45485	-1.18421	0.000443132	0.0208897	1205	1
Sbno2	3830.14	4011.89	3455.37	1838.81	1583.84	1561.63	11.2885	-1.18053	1.27832e-07	0.000268467	27	1
Trib2	1338.14	2026.55	1444.55	789.174	624.614	713.003	10.0581	-1.17713	1.69867e-05	0.0029875	322	1
Lrrc36	83.5667	113.84	92.2235	45.6363	46.6432	35.8994	6.00508	-1.17605	0.000404545	0.0198619	1157	1
Tc2n	446.761	226.699	490.422	209.259	166.293	139.609	8.01184	-1.17585	0.00143844	0.0432691	1887	1
Tbx1	296.769	331.707	239.609	134.683	100.384	149.581	7.58958	-1.1743	0.000112048	0.00918677	692	1
Esam	3018.04	3231.69	3347.63	1558.31	1225.91	1468.89	11.0564	-1.17412	2.40535e-07	0.000350348	39	1
Lmo2	1043.51	1232.62	1110.99	535.391	472.516	493.617	9.55407	-1.17363	2.01062e-07	0.000314855	36	1
Cntnap1	1928.46	2337.65	1953.07	912.725	794.963	1051.06	10.4312	-1.17271	1.34761e-06	0.000773241	99	1
Rasgef1a	95.3518	128.561	76.7093	47.8624	45.6293	39.8883	6.06064	-1.17241	0.000757253	0.0290255	1482	1
Sox18	1618.84	2271.9	1544.53	762.46	737.166	915.436	10.238	-1.17029	1.34301e-05	0.00262163	291	1
Znhit6	1877.04	1349.4	1771.21	871.541	771.641	582.369	10.1185	-1.16709	2.4813e-05	0.00379921	371	1
Zfp366	701.746	912.686	891.207	388.465	381.258	353.011	9.12692	-1.15816	1.96712e-06	0.000908473	123	1
Cpsf4l	168.205	236.513	141.352	81.2548	64.8949	98.7235	6.92945	-1.15705	0.00070014	0.0275557	1443	1
Ildr2	331.053	463.212	430.089	190.337	180.489	178.5	8.0947	-1.15629	1.55732e-05	0.0028629	309	1
Slc22a4	253.914	358.205	241.333	143.587	125.734	113.682	7.57423	-1.15595	0.000110309	0.00908216	689	1
Ly6c2	1010.3	1092.28	1031.7	527.6	334.615	546.469	9.45206	-1.15378	3.20819e-05	0.00427514	424	1
Insl3	321.41	296.377	286.151	148.04	134.86	123.654	7.65873	-1.15278	9.68279e-06	0.00215184	255	1
Tspan33	221.773	202.165	143.076	94.6118	104.44	56.8408	6.98836	-1.14784	0.0012169	0.0389004	1777	1
Gbp4	1038.16	1066.76	1383.35	485.303	474.544	617.271	9.61072	-1.14522	9.02004e-06	0.00207112	246	1
Ly6c1	3520.52	3536.9	3503.63	1785.38	1246.19	1751.09	11.2101	-1.14287	3.23116e-06	0.00124018	148	1
Gm15494	54.6398	66.734	50.8522	27.827	22.3076	27.9218	5.27234	-1.14171	0.00111928	0.0368369	1726	1
Slc28a3	433.904	428.864	439.57	261.574	222.062	106.701	8.19118	-1.14149	0.00143854	0.0432691	1888	1
Gm49442	67.4962	56.9202	49.1284	23.3747	27.3776	27.9218	5.28353	-1.14135	0.00111806	0.0368302	1724	1
1700020L24Rik	79.2813	88.3244	80.1569	41.1839	24.3356	46.8687	5.79762	-1.14047	0.00175617	0.049681	2008	1
Ihh	1748.47	1859.72	1622.96	860.411	834.508	678.101	10.1977	-1.14041	5.94954e-07	0.000516737	65	1
Aldh3b1	172.49	172.723	148.247	71.2371	71.9928	80.7737	6.79212	-1.13941	6.10518e-05	0.0062793	552	1
Jak3	2428.79	2389.67	2544.33	1204.35	1073.81	1065.02	10.6916	-1.13903	2.9265e-08	9.23556e-05	18	1
Dusp2	399.62	528.965	418.023	215.937	188.601	207.419	8.24124	-1.13783	1.17405e-05	0.00241637	276	1
Erg	836.739	1012.79	810.188	447.458	345.768	416.832	9.224	-1.13619	4.41778e-06	0.00144672	172	1
Ifi44	486.401	404.33	456.808	232.634	165.279	215.397	8.24333	-1.13564	2.17343e-05	0.00342809	359	1
Sv2b	1683.12	1273.83	1348.01	806.983	641.852	511.567	9.9194	-1.13485	3.59499e-05	0.00447837	456	1
Rasip1	2353.8	2660.53	2370.23	1163.17	962.27	1242.52	10.699	-1.13264	5.64385e-07	0.000508888	63	1
Scara5	3884.78	5401.53	2855.48	2051.41	1671.04	1817.91	11.4168	-1.13193	0.000151127	0.010812	794	1
Gimap8	667.462	808.659	702.45	355.072	314.335	330.075	8.94214	-1.12413	1.29847e-06	0.00076833	96	1
Tshr	620.322	528.965	426.642	258.234	282.901	182.489	8.47558	-1.12289	0.000135146	0.0101463	754	1
Unc93a2	212.131	131.505	224.095	95.7249	89.2306	75.7877	7.00281	-1.12258	0.000572095	0.0244161	1331	1
Mmrn2	1760.26	2250.31	1890.15	788.06	932.865	990.226	10.3807	-1.12199	1.81497e-06	0.00086355	119	1
Ehd4	3850.5	4780.31	3405.38	1859.96	1820.1	1852.81	11.4095	-1.12128	1.7619e-06	0.000848178	118	1
Nxpe5	226.059	256.141	189.618	77.9156	107.482	123.654	7.24685	-1.12022	0.000281871	0.0158846	1008	1
Tmeff2	199.274	155.058	147.385	91.2725	63.881	75.7877	6.8261	-1.11935	0.000288268	0.0161013	1017	1
Gm42686	219.63	321.893	265.466	119.1	103.426	149.581	7.51303	-1.11683	0.000200531	0.0128237	888	1
Fxyd3	1310.28	1653.63	986.016	716.823	613.46	491.623	9.80446	-1.11638	0.000133406	0.010099	749	1
Ahr	1139.94	1497.59	1328.19	637.795	598.25	593.338	9.81029	-1.11622	8.93078e-07	0.000634141	80	1
Pdk4	61.068	101.082	95.6711	45.6363	33.4615	39.8883	5.86748	-1.11558	0.00164192	0.0473688	1969	1
Gm9877	103.923	130.524	81.8807	58.9932	49.6852	37.8939	6.16541	-1.10981	0.00143887	0.0432691	1889	1
Gm28053	233.558	290.489	249.952	112.421	127.762	118.668	7.45675	-1.10895	2.72105e-05	0.00399298	387	1
Prex2	530.327	766.46	607.641	309.436	283.915	290.187	8.75618	-1.10799	1.39397e-05	0.00266361	295	1
Paqr8	853.88	658.508	764.507	422.97	329.545	304.148	9.01411	-1.10755	1.84294e-05	0.00312668	334	1
Pde2a	1686.33	2343.54	2047.88	950.57	838.564	1033.11	10.431	-1.1067	4.33523e-06	0.00144672	167	1
Atp6v0a4	872.094	1519.18	675.731	504.225	479.614	444.754	9.44653	-1.10224	0.00112222	0.0368944	1727	1
Fam205a2	142.492	221.792	135.319	90.1595	60.839	81.7709	6.82874	-1.10188	0.00113647	0.0371874	1736	1
Fam205a3	175.704	240.439	172.38	95.7249	79.0907	99.7207	7.06594	-1.1001	0.000204653	0.0129436	898	1
Pcdh1	2144.88	2304.29	2127.17	1077.46	879.124	1113.88	10.5487	-1.09883	4.43443e-07	0.000453841	54	1
Cldn4	1013.51	747.813	943.783	468.607	411.677	382.927	9.26721	-1.09859	7.36378e-06	0.00185299	224	1
Gm17099	152.134	237.495	173.242	120.213	65.9089	76.7849	7.00257	-1.09826	0.00169837	0.0484804	1990	1
Ctsb	33341	49491.1	28259.2	20284.8	17076.5	14561.2	14.6278	-1.09731	0.000221416	0.0136259	923	1
Mmp28	200.346	233.569	206.856	93.4987	76.0488	130.634	7.19172	-1.09397	0.000395706	0.0196315	1145	1
Iigp1	1299.57	1010.82	1445.41	522.034	408.635	832.668	9.74454	-1.09081	0.000776919	0.0295203	1495	1
Gimap1	537.827	669.303	611.95	276.044	281.887	296.17	8.69867	-1.09073	2.50593e-06	0.00104669	136	1
Fam205a4	168.205	250.253	171.519	105.743	78.0767	93.7374	7.07561	-1.08787	0.000422568	0.020354	1179	1
Ecscr	863.523	949.978	872.245	463.041	382.272	420.821	9.2637	-1.08489	7.8036e-07	0.000593596	73	1
Gm11639	82.4954	68.6968	90.4997	48.9755	30.4195	34.9022	5.79187	-1.08038	0.00165769	0.0476474	1976	1
BC023719	99.6372	80.4734	96.533	46.7493	31.4335	52.852	5.98788	-1.07808	0.00142794	0.0431687	1879	1
Pecam1	5397.55	6935.43	5629.08	3068.76	2660.69	2796.17	12.0102	-1.07508	1.33147e-06	0.000773241	97	1
Srpk3	122.136	123.654	158.59	62.3325	62.867	66.8128	6.53735	-1.07451	0.000234297	0.0141302	941	1
Ppp1r14c	147.849	140.338	111.185	50.0886	59.825	79.7765	6.51958	-1.07409	0.000866167	0.0315782	1558	1
Ccl21a	2738.42	2952.98	1755.69	1195.45	1008.91	1333.27	10.7406	-1.0739	0.00012254	0.00966787	720	1
Klhl3	251.772	313.061	245.642	140.248	116.608	128.64	7.54163	-1.07205	5.22546e-05	0.00572524	518	1
Tmprss4	437.118	632.01	427.503	325.019	187.587	199.441	8.4267	-1.07167	0.000842955	0.0310331	1543	1
Acpp	1751.69	1958.84	1975.48	1208.8	734.124	762.863	10.3526	-1.07136	8.24351e-05	0.00753565	621	1
Abcb1b	754.243	1067.74	1052.38	395.143	448.181	526.525	9.36945	-1.06923	3.54843e-05	0.00444964	453	1
Scn1b	574.253	752.72	414.575	282.722	304.195	243.318	8.6468	-1.06878	0.000303084	0.0166507	1033	1
Acer2	468.188	651.638	487.837	249.33	221.048	296.17	8.53153	-1.06852	6.06284e-05	0.00626181	550	1
ENSMUSG00000120926	442.475	451.436	493.87	213.711	202.797	245.313	8.31947	-1.06827	5.82837e-06	0.00163094	203	1
Vcam1	357.837	389.609	387.856	227.068	167.307	147.587	8.03049	-1.06681	8.19487e-05	0.00753251	618	1
Arl4d	1070.3	1299.35	942.921	568.784	566.817	445.751	9.57538	-1.06679	1.47066e-05	0.0027847	300	1
Dhh	106.065	88.3244	76.7093	48.9755	40.5593	39.8883	5.96435	-1.06673	0.000792931	0.0299883	1502	1
C1qtnf5	295.698	273.806	293.909	149.153	117.622	145.592	7.63588	-1.06612	2.92552e-05	0.00416502	399	1
Efna1	637.464	936.239	611.95	386.239	320.419	338.053	8.97641	-1.06496	7.65114e-05	0.00718385	605	1
Ifit3b	252.843	282.638	247.366	156.944	121.678	95.7318	7.49546	-1.06433	0.00023376	0.0141263	940	1
Fgd3	444.618	645.75	308.561	237.086	249.44	182.489	8.33304	-1.06421	0.00138694	0.0423236	1861	1
Galnt6	131.778	165.854	124.976	64.5586	68.9509	68.8073	6.60686	-1.0627	0.000236256	0.0141618	947	1
H2-T23	2387.01	3628.17	2582.26	1326.79	1235.03	1560.63	10.9545	-1.0604	3.82613e-05	0.00463112	469	1
Nol4l	559.254	531.909	490.422	277.157	280.873	200.439	8.51209	-1.06021	2.73296e-05	0.00399298	388	1
Il6st	22477.3	22555.1	21222.6	12590	10648.9	8546.06	13.9009	-1.05969	8.33441e-06	0.00197799	238	1
Ccr10	83.5667	129.542	95.6711	44.5232	59.825	43.8771	6.15608	-1.05879	0.00148369	0.0441181	1910	1
Gm20444	230.344	213.941	230.128	116.873	97.3424	109.693	7.2835	-1.05805	3.83175e-05	0.00463112	470	1
Mfrp	296.769	284.601	299.942	152.492	119.65	151.575	7.67027	-1.05655	3.11295e-05	0.00423342	417	1
Fxyd7	79.2813	72.6223	70.676	36.7316	35.4894	34.9022	5.68569	-1.05505	0.000598281	0.0250501	1356	1
Arhgef15	1328.5	1456.37	1349.74	721.276	593.18	680.095	9.90273	-1.05169	4.4741e-07	0.000453841	56	1
Robo4	1408.85	1922.53	1441.96	857.071	695.593	750.897	10.1103	-1.05113	1.07324e-05	0.00229192	266	1
Gmpr	756.386	1212.01	591.265	483.077	386.328	365.975	9.21127	-1.051	0.0010663	0.035714	1696	1
Clcf1	403.906	675.191	388.718	259.348	214.965	234.344	8.40924	-1.05051	0.000486177	0.0220058	1255	1
Adgrf5	2788.77	3818.56	3463.12	1684.09	1407.41	1774.03	11.1881	-1.04946	7.46267e-06	0.00185299	228	1
Gjc2	178.918	199.221	198.237	80.1417	119.65	78.7793	7.06142	-1.04897	0.000371233	0.018879	1117	1
Thbd	4082.98	4404.44	3909.59	2252.87	1666.99	2074.19	11.4885	-1.04839	2.27545e-06	0.000988918	130	1
Fgd5	1211.72	1589.84	1354.91	671.187	571.887	768.846	9.91279	-1.04678	1.02928e-05	0.00223084	262	1
Clec1a	189.632	198.239	209.442	105.743	85.1746	98.7235	7.11527	-1.04422	7.13986e-05	0.00692116	586	1
C1qtnf9	115.708	156.04	112.909	70.124	49.6852	66.8128	6.48074	-1.04345	0.000886166	0.0320221	1572	1
Plaat3	1283.5	827.305	1001.53	576.575	514.09	419.824	9.49733	-1.04298	8.8355e-05	0.00785662	638	1
9430062P05Rik	124.279	130.524	94.8092	72.3502	46.6432	50.8575	6.34391	-1.04148	0.00137972	0.0422961	1853	1
Sema7a	1520.27	1651.67	1579.87	831.471	696.607	780.813	10.1087	-1.04128	2.60078e-07	0.000369344	40	1
Gm44226	260.342	370.963	260.294	145.813	128.776	159.553	7.69618	-1.03823	0.000180276	0.0120054	853	1
A030001D20Rik	1314.57	1411.23	1300.61	704.579	556.677	700.039	9.87147	-1.03769	1.40053e-06	0.000779972	102	1
Tns2	2875.55	3791.08	2807.22	1619.53	1468.25	1529.72	11.1064	-1.03684	3.83674e-06	0.0014061	155	1
Thsd1	640.678	793.938	740.374	382.899	287.971	389.908	8.98389	-1.03589	2.11403e-05	0.00336379	357	1
Cyb561	875.308	896.002	778.298	461.928	428.915	355.006	9.21452	-1.03315	4.85171e-06	0.00149783	184	1
Socs3	1637.05	2064.83	1235.11	904.934	593.18	914.439	10.1679	-1.03307	0.000425144	0.0203766	1184	1
Abca1	3103.75	5159.13	3937.17	2454.34	1814.02	1696.25	11.4734	-1.03239	0.00023457	0.0141302	943	1
Gm16567	3311.6	3726.31	3208.86	2140.45	1371.92	1501.79	11.2224	-1.03109	4.03653e-05	0.00475716	482	1
Cd38	866.737	884.226	1026.53	487.529	405.593	466.693	9.33942	-1.03037	2.3154e-06	0.000988918	133	1
Col7a1	2523.07	3642.89	4137.99	1434.76	1432.76	2179.89	11.2312	-1.02958	0.000425771	0.0203766	1185	1
Slc39a4	13746.7	11903.2	9961	7843.87	5732.05	3919.02	13.0224	-1.02538	0.000756966	0.0290255	1481	1
Gbp9	1018.87	1097.19	939.473	630.003	416.747	457.718	9.48116	-1.02217	3.64466e-05	0.00452042	458	1
Erbb3	1067.08	1710.55	1258.38	798.078	585.069	608.296	9.88419	-1.01912	0.000161697	0.0112414	817	1
Tgfa	302.126	527.002	345.623	189.224	186.573	204.427	8.10434	-1.01767	0.000448716	0.0210708	1209	1
Rgl1	1515.99	2046.18	1785	968.379	748.32	924.411	10.2908	-1.01763	1.16277e-05	0.00240474	274	1
Nrros	827.096	1130.55	837.769	480.85	452.237	448.743	9.35564	-1.01648	1.22831e-05	0.00249194	280	1
Rspo1	693.175	916.611	743.821	375.108	404.579	383.925	9.10756	-1.01626	6.57946e-06	0.00175813	212	1
Rasl11a	208.917	196.276	215.476	122.439	73.0068	111.687	7.18524	-1.01496	0.000553886	0.023854	1319	1
Plscr2	224.987	190.388	218.923	105.743	123.706	84.7626	7.21734	-1.01343	0.000236341	0.0141618	948	1
Zbp1	272.128	266.936	195.652	156.944	99.3704	107.698	7.42948	-1.0132	0.00078487	0.0297627	1498	1
Myct1	439.261	485.784	575.751	232.634	221.048	291.184	8.46121	-1.01067	4.94285e-05	0.00558207	503	1
Acvrl1	2124.52	2756.7	2068.56	1168.73	1180.28	1103.91	10.6732	-1.00915	3.16611e-06	0.00123908	145	1
Clec2d	837.81	1004.94	836.045	530.939	429.929	370.961	9.29832	-1.00817	2.62377e-05	0.00393255	379	1
Ms4a4d	608.537	623.178	505.075	359.525	277.831	227.363	8.67419	-1.00612	0.000130003	0.00999924	737	1
Gm13304	4621.88	4849.01	2363.34	2070.33	1685.24	2141	11.4432	-1.00502	0.00128693	0.040501	1805	1
Abcc3	717.817	829.268	571.441	456.363	359.964	239.33	8.96142	-1.00492	0.000917875	0.0326942	1593	1
C920021L13Rik	316.054	333.67	389.58	192.563	136.888	188.472	7.93403	-1.00481	0.000121957	0.00966787	715	1
Smim41	364.265	504.431	386.994	159.17	182.517	284.204	8.20705	-1.0045	0.00100273	0.034311	1658	1
Nlrc5	703.889	641.824	567.132	307.21	296.083	352.014	8.8157	-1.00168	8.4266e-06	0.00197799	242	1
Pclaf	1051.01	802.771	966.192	1665.17	2313.91	1662.34	10.3767	1.00038	3.77992e-05	0.00460221	466	1
Aspm	425.333	285.582	383.546	723.502	811.187	655.165	9.01135	1.00061	5.80038e-05	0.00607916	542	1
Hmmr	463.902	385.683	391.304	773.59	1031.22	684.084	9.19426	1.00413	6.29463e-05	0.00640672	558	1
Epop	127.493	126.598	124.114	185.884	294.055	279.218	7.48068	1.00523	0.00033901	0.0179473	1073	1
H2ac22	53.5684	43.1808	37.0618	74.5763	96.3284	97.7263	5.98181	1.00543	0.00152327	0.0449037	1927	1
Cdc20	794.955	635.936	670.56	1276.7	1735.94	1207.62	9.95518	1.00595	3.44095e-05	0.00441631	442	1
Anln	716.745	611.401	746.407	1251.1	1726.81	1197.65	9.93821	1.00917	3.20936e-05	0.00427514	425	1
Kifc1	460.688	277.731	345.623	664.509	895.347	623.254	9.00222	1.00996	0.00038151	0.0191615	1131	1
Gm15792	43.9261	43.1808	44.8189	81.2548	100.384	84.7626	5.96556	1.01388	0.000622265	0.0257449	1373	1
Uhrf1	1321	1299.35	1136.85	2206.12	3098.73	2288.59	10.798	1.0151	1.23562e-05	0.00249785	281	1
Pwwp3b	141.421	165.854	144.8	284.948	298.111	331.073	7.74337	1.01584	2.79942e-05	0.00403527	393	1
Esco2	263.557	147.207	205.995	371.769	529.299	350.02	8.1938	1.02041	0.00108557	0.0361539	1705	1
Iqgap3	418.905	304.229	448.189	742.424	880.138	753.888	9.1193	1.02067	3.94789e-05	0.00471134	476	1
Arl4c	1527.77	1238.5	1504.02	2555.63	2770.2	3438.37	10.9938	1.03729	6.62349e-06	0.00175813	213	1
ENSMUSG00000120886	36.4265	34.3484	42.2332	79.0287	81.1187	71.7989	5.754	1.03736	0.000774914	0.0294702	1493	1
Pde4d	237.844	270.862	266.328	389.578	424.859	776.824	8.53207	1.03784	0.00131341	0.041129	1814	1
Gtse1	230.344	170.761	199.961	388.465	496.852	349.022	8.16549	1.03814	0.000109673	0.00906837	687	1
Ccnd2	1905.96	2034.41	1951.35	3542.93	4200.93	4402.67	11.4614	1.04378	3.92868e-07	0.000446607	49	1
Camk2n2	110.351	107.952	99.9806	171.414	250.454	234.344	7.25113	1.04385	0.00018127	0.0120574	854	1
Lmtk3	411.405	490.691	517.141	861.524	943.005	1130.83	9.41015	1.04842	8.26446e-06	0.00197799	236	1
Adamts20	32.141	36.3111	36.1999	65.6717	83.1467	67.8101	5.64931	1.04962	0.000955216	0.0334332	1622	1
Slc6a14	299.983	411.199	519.727	690.109	934.893	926.405	9.20633	1.05157	0.000258003	0.0149855	978	1
Diaph3	276.413	204.128	263.742	457.476	664.159	421.818	8.48086	1.05224	0.000234406	0.0141302	942	1
Depdc1b	92.1377	58.8829	74.9855	179.206	151.084	138.612	6.76172	1.05292	0.000583809	0.0246751	1344	1
Pik3c2g	77.1385	50.0505	68.0903	124.665	127.762	153.57	6.5524	1.05593	0.000639348	0.0261592	1388	1
Ramp3	387.835	317.968	430.951	719.049	750.348	897.486	9.09478	1.05807	1.40202e-05	0.00266361	299	1
Fgfr3	123.207	138.375	138.766	282.722	321.433	230.355	7.58999	1.05967	7.09052e-05	0.00688963	584	1
Nr4a2	309.625	289.508	351.656	535.391	593.18	858.595	8.83978	1.06352	0.000112471	0.0091883	695	1
Chaf1b	246.415	182.537	186.171	347.281	530.313	408.855	8.21199	1.06445	0.000175452	0.0117808	846	1
Cenpf	538.898	475.97	617.122	1073.01	1368.88	979.257	9.62138	1.06785	1.65055e-05	0.00297087	314	1
Fras1	79.2813	121.691	123.252	228.181	206.853	247.307	7.29264	1.0735	0.000283657	0.0159378	1011	1
Glis3	424.262	426.901	356.827	809.209	858.844	880.533	9.19198	1.07709	9.60187e-07	0.000641687	85	1
Ackr3	774.599	1147.24	730.893	1669.62	1481.43	2453.13	10.3278	1.07903	0.000405452	0.0198792	1158	1
Gm12856	64.2821	74.5851	62.9189	132.456	170.349	123.654	6.61151	1.07958	0.000301922	0.0166507	1030	1
Nptx1	347.123	161.928	217.199	432.988	635.768	469.684	8.46083	1.08293	0.00165942	0.047656	1978	1
Ccnb1	498.186	419.05	463.703	929.422	1197.51	798.763	9.38804	1.08313	2.07163e-05	0.00334187	352	1
Exo1	179.99	183.519	152.557	355.072	440.069	302.154	7.97061	1.08833	6.26513e-05	0.00640091	556	1
Mcm10	224.987	245.346	190.48	394.03	602.306	409.852	8.32787	1.08948	0.000130205	0.00999924	739	1
Fam131b	238.915	272.824	196.514	467.493	550.593	499.601	8.43293	1.09954	1.60743e-05	0.0029266	312	1
Junos	80.3526	52.9946	71.5379	181.432	114.58	143.598	6.64441	1.10141	0.00091877	0.0326942	1596	1
Tmem151b	54.6398	63.7899	50.8522	103.516	115.594	144.595	6.36999	1.10334	0.000394235	0.0195756	1144	1
Ccnb1-ps	130.707	99.1196	123.252	234.86	300.139	224.371	7.43129	1.10481	0.000102646	0.00863826	675	1
Gabrb3	37.4979	38.2739	33.6142	84.5941	85.1746	65.8156	5.74173	1.10682	0.000618855	0.0256599	1370	1
Pmch	64.2821	42.1994	54.2998	111.308	120.664	114.679	6.29819	1.10838	0.000411031	0.0200417	1165	1
Shcbp1	197.132	177.63	218.061	419.631	499.894	362.983	8.18314	1.11329	2.48012e-05	0.00379921	370	1
Edaradd	104.994	126.598	130.147	272.705	209.895	301.156	7.47157	1.11545	9.7856e-05	0.00837852	663	1
Npas4	256.057	305.21	259.433	519.808	731.082	529.517	8.65439	1.11728	2.62215e-05	0.00393255	378	1
Igfbp5	14469.9	14737.4	15866.8	34084.7	31295.6	32527.9	14.4346	1.11913	7.42492e-08	0.000188652	22	1
Aurkb	497.115	423.957	518.003	950.57	1261.4	916.433	9.4661	1.12028	8.85655e-06	0.00205345	245	1
Ptprz1	223.916	119.729	223.233	379.56	419.789	433.785	8.12254	1.12122	0.000430246	0.0205207	1191	1
Pcolce2	100.709	129.542	78.4331	201.467	278.845	191.464	7.24595	1.12185	0.000552217	0.0238183	1317	1
Macc1	146.777	172.723	168.933	320.567	452.237	292.182	7.90936	1.1246	0.000100849	0.00852621	671	1
Gm8416	23.5701	23.5532	31.8904	54.5409	66.9229	50.8575	5.28153	1.12493	0.00156251	0.0457868	1938	1
Gramd2	29.9983	51.0319	35.338	81.2548	75.0348	98.7235	5.84353	1.13187	0.00145082	0.0435016	1894	1
Gabra4	37.4979	27.4787	36.1999	66.7848	91.2585	63.8212	5.64217	1.13281	0.00123214	0.0391935	1785	1
Brca1	256.057	229.643	257.709	494.207	635.768	501.595	8.52007	1.13403	6.26897e-06	0.00168772	211	1
Recql4	171.419	159.965	174.104	322.793	414.719	373.952	7.96493	1.13671	9.41658e-06	0.00211426	253	1
Tmem100	2527.36	3551.62	2829.62	6562.72	5703.66	7574.78	12.1136	1.15522	7.88166e-06	0.00191332	234	1
Bend6	149.992	101.082	81.0188	221.503	256.538	263.263	7.36972	1.15848	0.00038495	0.0192661	1135	1
Dusp10	87.8522	119.729	155.142	301.645	185.559	324.092	7.49844	1.16136	0.00111443	0.0367437	1722	1
Six4	129.636	119.729	148.247	281.609	332.587	278.221	7.63343	1.16636	1.69873e-05	0.0029875	323	1
Necab1	18.2133	24.5346	17.238	43.4101	43.6013	47.8659	4.90606	1.16895	0.00145827	0.0436445	1898	1
Gm26984	127.493	184.5	144.8	360.638	322.447	345.034	7.83563	1.1704	2.71042e-05	0.00398874	386	1
Lrrc4b	197.132	284.601	238.747	548.748	461.363	613.282	8.49384	1.17198	2.60353e-05	0.0039229	377	1
Sema3e	99.6372	96.1755	110.323	179.206	312.307	198.444	7.25923	1.17233	0.000350422	0.0182835	1087	1
Gm5648	38.5693	61.8271	46.5427	104.629	121.678	106.701	6.20428	1.18034	0.00042579	0.0203766	1186	1
Dusp8	213.202	153.096	239.609	448.571	353.88	580.374	8.25322	1.19045	0.000218005	0.0135342	915	1
Fhod3	77.1385	49.0691	96.533	186.997	148.042	175.508	6.8126	1.19668	0.000695058	0.0274567	1438	1
Gm49890	51.4257	27.4787	55.1617	93.4987	121.678	92.7402	6.08164	1.1996	0.00173724	0.049268	2003	1
Fn1	26880.6	39331.8	31634.4	70456.8	66805.3	88383.4	15.596	1.20546	1.30973e-05	0.0025963	286	1
Parpbp	156.42	164.872	143.076	328.359	381.258	361.986	7.87738	1.20643	3.9169e-06	0.00141408	157	1
Ntm	384.621	370.963	411.989	859.298	812.201	1025.13	9.20816	1.20764	6.93398e-07	0.000562693	70	1
Gap43	539.97	347.409	507.66	1066.33	946.047	1216.59	9.46651	1.21077	2.01682e-05	0.00331113	346	1
Arhgdig	97.4945	109.915	109.462	225.955	253.496	256.282	7.33043	1.21529	1.00941e-05	0.00220537	260	1
Cenpm	178.918	122.673	123.252	272.705	396.468	319.106	7.75482	1.21799	0.000114159	0.00925076	701	1
Slc40a1	471.402	498.542	559.374	1133.12	1783.6	664.14	9.60742	1.22741	0.00133692	0.0416131	1825	1
Dtl	415.691	373.907	382.685	817.001	1048.46	883.525	9.22493	1.22958	6.88102e-07	0.000562693	69	1
Bdh1	186.418	113.84	162.899	352.846	444.125	289.19	7.88523	1.22966	0.000184327	0.0122178	857	1
Pde1c	33.2124	24.5346	32.7523	70.124	67.9369	74.7905	5.53181	1.23387	0.000396678	0.0196625	1146	1
Vstm2a	202.489	142.3	182.723	385.126	347.796	513.561	8.07839	1.24059	5.52499e-05	0.00588832	533	1
Cxcl14	1401.35	2573.18	1231.66	3863.5	3135.24	5307.13	11.3816	1.24105	0.000941214	0.0331673	1612	1
Slc16a8	20.356	17.6649	21.5476	53.4278	39.5454	47.8659	4.93223	1.24143	0.000904847	0.032404	1586	1
Itga8	331.053	465.175	293.047	793.626	811.187	974.271	9.12593	1.24349	2.17858e-05	0.00342809	361	1
Nudt11	85.7095	74.5851	73.2617	149.153	182.517	222.377	6.90578	1.24624	8.25134e-05	0.00753565	622	1
Clec2l	19.2846	13.7394	12.9285	36.7316	35.4894	36.8966	4.56094	1.24767	0.00153743	0.0452675	1929	1
Klhl29	321.41	431.808	333.556	771.364	792.935	1019.15	9.1255	1.24924	7.47869e-06	0.00185299	229	1
Fndc1	519.614	419.05	443.88	961.701	1211.71	1123.85	9.47512	1.25394	7.81412e-07	0.000593596	74	1
Mapk10	26.7842	17.6649	31.0285	56.7671	66.9229	56.8408	5.28208	1.25812	0.0011145	0.0367437	1723	1
Gm38699	35.3552	49.0691	28.4428	79.0287	99.3704	92.7402	5.86572	1.26441	0.000581058	0.0246321	1340	1
Sult4a1	84.6381	70.6595	90.4997	175.867	176.433	239.33	6.98998	1.26722	6.62126e-05	0.00660569	569	1
Cyp26b1	108.208	210.016	162.038	400.709	302.167	460.709	7.96106	1.27668	0.000332861	0.0177199	1066	1
Ccne1	200.346	187.444	181.861	402.935	567.831	416.832	8.21119	1.28444	8.36331e-06	0.00197799	239	1
Pappa	181.061	177.63	237.023	427.423	335.629	700.039	8.28168	1.29633	0.000411821	0.020063	1166	1
Efna3	25.7128	39.2553	37.0618	86.8202	82.1327	81.7709	5.73644	1.29711	0.000287709	0.0160859	1016	1
Gm42517	87.8522	79.492	64.6427	175.867	199.755	194.455	6.92149	1.29711	2.81308e-05	0.00403527	396	1
Nudt10	40.712	58.8829	49.1284	116.873	125.734	127.642	6.28946	1.31587	8.6344e-05	0.00774845	633	1
Crmp1	35.3552	62.8085	43.957	125.778	142.972	85.7598	6.22536	1.31871	0.000824567	0.0306341	1529	1
Ajap1	87.8522	132.487	74.9855	256.008	238.286	243.318	7.28148	1.32056	0.000100865	0.00852621	672	1
Cilp2	44.9975	62.8085	55.1617	102.403	131.818	173.514	6.425	1.32305	0.000302832	0.0166507	1032	1
B4galnt4	158.563	287.545	247.366	533.165	462.376	766.852	8.52555	1.34562	0.000208459	0.013099	904	1
Stmn4	111.422	73.6037	100.843	202.581	319.405	213.402	7.25582	1.36315	0.000138875	0.0102652	766	1
Fgf13	42.8547	39.2553	35.338	114.647	81.1187	108.696	5.97803	1.37424	0.000120351	0.00961541	711	1
Apob	21.4274	26.4973	29.3047	65.6717	62.867	72.7961	5.3773	1.38238	0.000214201	0.0133564	911	1
Nalf1	101.78	94.2127	180.138	306.097	321.433	355.006	7.66276	1.38528	0.000155659	0.0109978	804	1
Rtkn2	50.3543	48.0877	28.4428	105.743	145	82.7682	6.09952	1.39421	0.000768395	0.0293141	1489	1
Il33	279.627	344.465	217.199	598.837	1060.63	559.433	8.83108	1.39916	0.000230845	0.0140422	933	1
Bcl11a	31.0697	57.9016	52.576	85.7071	160.209	129.637	6.26404	1.40773	0.000891755	0.0321419	1576	1
Hs6st2	31.0697	41.2181	35.338	70.124	113.566	102.712	5.87093	1.41202	0.000242811	0.0144277	956	1
Peg10	161.777	225.718	212.89	534.278	634.754	447.746	8.35936	1.42916	7.53527e-06	0.00185299	231	1
Ctnnd2	34.2838	36.3111	35.338	91.2725	101.398	92.7402	5.85699	1.42989	3.78858e-05	0.00460221	467	1
Lratd1	534.613	508.356	780.883	1267.8	1825.17	1963.5	9.98338	1.47114	1.7822e-05	0.00306891	329	1
Gm49425	25.7128	55.9388	28.4428	105.743	128.776	70.8017	5.93343	1.47158	0.00159727	0.0465175	1950	1
Slc7a11	290.341	161.928	264.604	568.784	868.984	555.444	8.63826	1.47531	9.23195e-05	0.00808045	649	1
Pcsk9	116.779	165.854	98.2568	221.503	349.824	499.601	7.73397	1.49142	0.000450855	0.0211136	1213	1
E030013I19Rik	13.9278	29.4415	20.6856	45.6363	53.7411	80.7737	5.16219	1.49183	0.00149591	0.0443272	1917	1
Chst10	222.845	215.904	296.494	547.635	671.257	877.542	8.69294	1.51164	1.12277e-05	0.00236218	270	1
Ltbp2	36.4265	68.6968	25.8571	101.29	148.042	124.651	6.20505	1.51362	0.00116414	0.0378097	1749	1
Syt2	68.5676	51.0319	72.3998	227.068	189.615	132.628	6.75826	1.51652	8.98789e-05	0.00791937	643	1
Clip4	107.137	104.027	104.29	302.758	345.768	254.288	7.47482	1.517	2.46663e-06	0.0010379	135	1
Pla2g4a	2218.8	1091.3	2347.82	4544.7	6654.77	5137.61	11.646	1.52981	0.000125231	0.00979858	726	1
Foxc1	161.777	85.3803	68.0903	273.818	383.286	262.265	7.48746	1.54416	0.000426509	0.0203766	1189	1
H2bc27	24.6415	29.4415	43.0951	84.5941	83.1467	120.662	5.80229	1.56938	0.00023279	0.0141127	937	1
A2m	262.485	310.117	424.918	1445.89	590.138	933.385	9.16412	1.57376	0.000296637	0.0164395	1025	1
Shisa8	13.9278	15.7021	6.89522	33.3924	33.4615	41.8827	4.39279	1.57388	0.00124978	0.0396301	1791	1
Tcte1	10.7137	7.85106	9.48092	27.827	33.4615	23.933	4.02646	1.60344	0.000626967	0.0258738	1376	1
4930538E20Rik	5.35684	7.85106	9.48092	17.8093	23.3216	27.9218	3.72181	1.60572	0.00170258	0.0485213	1993	1
Gprin1	19.2846	15.7021	17.238	50.0886	65.9089	43.8771	4.92877	1.61413	0.000178756	0.0119462	850	1
Cacna2d3	21.4274	20.609	28.4428	77.9156	63.881	75.7877	5.36732	1.62631	7.54892e-05	0.00716974	598	1
Necab2	39.6406	53.976	87.0521	173.64	145	257.279	6.7485	1.67252	0.000327188	0.0175174	1061	1
Grik1	21.4274	16.6835	35.338	94.6118	74.0208	65.8156	5.45093	1.67446	0.000367621	0.0187571	1113	1
Adrb1	99.6372	38.2739	59.4712	142.474	297.097	191.464	6.87825	1.67673	0.000868682	0.0315912	1562	1
ENSMUSG00000120589	23.5701	8.83244	16.3761	41.1839	51.7132	63.8212	4.86514	1.68385	0.00095719	0.0334604	1625	1
Ttbk1	25.7128	40.2367	42.2332	87.9333	134.86	125.648	6.01609	1.68744	9.0247e-05	0.00793573	646	1
Msx2	115.708	68.6968	135.319	244.878	473.53	317.112	7.58345	1.69546	0.000163997	0.0113057	824	1
Gdap1l1	23.5701	20.609	20.6856	84.5941	64.8949	60.8296	5.28294	1.69707	5.68492e-05	0.00600246	538	1
Grip1	64.2821	27.4787	66.3665	143.587	180.489	190.466	6.57108	1.70221	0.000247601	0.0146023	961	1
Crtac1	9.64231	8.83244	23.2714	50.0886	49.6852	38.8911	4.66455	1.73189	0.00135048	0.0418527	1831	1
Lamb3	68.5676	80.4734	60.3331	195.902	285.943	221.38	6.99893	1.7479	5.72525e-06	0.00161802	201	1
Edil3	95.3518	35.3298	77.5712	245.991	207.867	259.274	7.00514	1.77583	0.000164429	0.011308	826	1
Slc6a15	97.4945	65.7526	124.114	267.139	283.915	446.749	7.4797	1.79589	5.25321e-05	0.00573863	520	1
Septin3	123.207	127.58	111.185	371.769	464.404	451.735	7.83031	1.83108	1.59801e-07	0.000292822	31	1
Frrs1l	12.8564	21.5904	23.2714	65.6717	71.9928	68.8073	5.18541	1.83885	7.0397e-05	0.00688963	580	1
Syt14	16.0705	10.7952	16.3761	54.5409	27.3776	73.7933	4.77358	1.84838	0.000887418	0.0320293	1573	1
Dmrta2	14.9992	17.6649	7.75712	42.297	54.7551	49.8603	4.68296	1.86177	0.000263609	0.0151715	987	1
Ppp1r1b	14.9992	14.7207	12.9285	45.6363	67.9369	44.8743	4.77618	1.89344	7.31056e-05	0.00705053	589	1
Slc44a5	6.42821	6.86968	10.3428	23.3747	30.4195	34.9022	3.93204	1.9076	0.000326595	0.0175174	1059	1
Adgrb1	24.6415	19.6276	18.0999	79.0287	84.1606	75.7877	5.34678	1.93797	1.21094e-05	0.00247436	278	1
Fut9	109.28	72.6223	125.838	386.239	518.146	351.017	7.69479	2.02837	4.18532e-06	0.00144672	164	1
Baiap2l2	8.57095	13.7394	7.75712	41.1839	39.5454	42.8799	4.34492	2.03951	8.29668e-05	0.00754068	625	1
Hmgcll1	34.2838	61.8271	37.0618	174.754	212.937	166.534	6.50078	2.05717	1.04619e-05	0.00225109	264	1
Glis1	16.0705	19.6276	23.2714	86.8202	59.825	99.7207	5.32832	2.06276	3.11517e-05	0.00423342	418	1
2410018L13Rik	36.4265	45.1436	22.4095	152.492	132.832	155.564	6.15725	2.08411	1.33848e-05	0.00262163	290	1
Il1b	14.9992	19.6276	28.4428	85.7071	36.5034	146.589	5.43967	2.09152	0.00131881	0.0412754	1815	1
Tnc	546.398	1553.53	736.064	3784.47	3873.42	4437.57	10.9309	2.09254	5.10936e-05	0.0056687	512	1
Grid1	23.5701	45.1436	46.5427	145.813	123.706	226.366	6.31632	2.10516	5.88418e-05	0.00615563	543	1
Egfl6	41.7834	24.5346	43.0951	139.135	180.489	153.57	6.245	2.11265	8.06773e-06	0.00195016	235	1
Lhx2	8.57095	5.88829	2.58571	22.2616	20.2797	31.9106	3.56979	2.12696	0.000801339	0.0301374	1510	1
Ntrk3	119.993	103.045	94.8092	357.299	517.132	543.478	7.80591	2.15736	4.08128e-07	0.000453841	51	1
Ptpn22	266.771	202.165	245.642	873.768	1392.2	922.416	8.97482	2.15766	4.24439e-07	0.000453841	53	1
8030451A03Rik	34.2838	84.3989	39.6475	233.747	236.258	267.251	6.83144	2.21923	2.79659e-05	0.00403527	392	1
Cbr2	1577.05	341.521	1132.54	4132.86	6288.73	4003.78	11.1108	2.2412	0.000400397	0.019714	1153	1
Gm26903	31.0697	12.758	14.6523	54.5409	167.307	59.8324	5.41893	2.26805	0.00109154	0.0362815	1709	1
Sgk1	913.877	1001.99	1092.89	3748.85	4619.71	6254.48	11.1105	2.281	9.22702e-08	0.000218392	24	1
Gm49686	18.2133	21.5904	10.3428	95.7249	67.9369	81.7709	5.20867	2.29111	2.65713e-05	0.00394959	382	1
Rimklb	20.356	20.609	26.719	99.0641	114.58	118.668	5.64361	2.29565	1.70161e-06	0.000840521	115	1
Gm37194	2.14274	5.88829	2.58571	18.9224	20.2797	13.9609	2.98535	2.32408	0.00071422	0.0278825	1455	1
Gm13652	28.9269	37.2925	62.0569	228.181	125.734	297.168	6.58994	2.34359	7.08843e-05	0.00688963	583	1
Cyp4x1	86.7808	26.4973	158.59	420.744	618.53	345.034	7.67589	2.34819	0.000656399	0.0265197	1406	1
Zfp804a	4.28547	5.88829	7.75712	27.827	36.5034	27.9218	3.76098	2.36314	7.07202e-05	0.00688963	582	1
Hs3st4	13.9278	6.86968	25.8571	82.3679	73.0068	93.7374	5.16734	2.41671	0.000133872	0.010099	753	1
Slc26a7	400.692	405.311	352.518	2265.12	1851.53	2128.04	9.80828	2.43035	3.69507e-10	5.40254e-06	3	1
Rgs13	1.07137	4.90691	3.44761	17.8093	22.3076	10.9693	2.87078	2.43823	0.00130303	0.0408581	1811	1
Hapln1	156.42	24.5346	65.5046	504.225	245.384	612.285	7.59334	2.4662	0.0010251	0.0348064	1673	1
Gm48046	4.28547	1.96276	1.7238	13.357	11.1538	19.9441	2.64965	2.47932	0.000805877	0.0301769	1516	1
Pnma2	25.7128	28.4601	27.5809	186.997	110.524	158.556	6.00821	2.47992	1.61284e-06	0.000838108	109	1
Grin3a	7.49958	3.92553	6.89522	30.0532	22.3076	49.8603	3.8505	2.48018	0.000191735	0.012489	872	1
Snap91	5.35684	3.92553	11.2047	50.0886	37.5174	26.9246	4.01315	2.48295	0.000235905	0.0141618	944	1
Gm55737	4.28547	6.86968	6.03331	28.9401	33.4615	35.8994	3.77629	2.51576	2.66296e-05	0.00394959	383	1
Eya4	3.2141	6.86968	6.03331	37.8447	37.5174	16.9525	3.68454	2.51797	0.000273447	0.0155955	996	1
Crabp2	9.64231	4.90691	4.30951	34.5055	42.5873	31.9106	3.91773	2.53107	5.9361e-05	0.00617583	546	1
Synpr	11.7851	2.94415	4.30951	48.9755	26.3636	34.9022	3.93273	2.53366	0.000419506	0.0202982	1174	1
Aqp3	3.2141	3.92553	4.30951	14.47	36.5034	16.9525	3.21657	2.56872	0.000440036	0.0207956	1202	1
Barx2	130.707	35.3298	118.942	420.744	623.6	689.07	7.87209	2.60469	5.48104e-05	0.00588783	528	1
Syt16	2.14274	0.981382	3.44761	13.357	12.1678	14.9581	2.44279	2.62297	0.000628928	0.0259074	1379	1
Wfdc18	5.35684	4.90691	2.58571	18.9224	29.4055	30.9134	3.41095	2.62454	9.60467e-05	0.00831697	656	1
Serpinb11	25.7128	42.1994	7.75712	121.326	263.636	100.718	5.99779	2.68222	0.000544758	0.0235681	1313	1
Slc27a2	50.3543	29.4415	68.9522	239.312	552.621	180.494	6.98612	2.70872	0.0001056	0.00883445	679	1
Nol4	16.0705	2.94415	4.30951	51.2017	67.9369	35.8994	4.32515	2.73272	0.000460545	0.0213567	1224	1
Vsnl1	24.6415	1.96276	7.75712	53.4278	91.2585	85.7598	4.89054	2.74557	0.000979849	0.0338566	1644	1
Klk10	2.14274	1.96276	2.58571	14.47	9.12585	21.9385	2.54061	2.76662	0.000470447	0.0216272	1235	1
Nrg1	27.8556	17.6649	30.1666	145.813	172.377	202.433	6.04807	2.78212	7.416e-07	0.000593332	71	1
1700003D09Rik	1.07137	2.94415	3.44761	12.2439	22.3076	17.9497	2.72207	2.8145	0.000310236	0.0169126	1042	1
Cyp2f2	96.4231	42.1994	84.4664	339.489	641.852	593.338	7.6262	2.81937	4.95864e-06	0.00150672	186	1
Cxcr2	2.14274	1.96276	6.03331	24.4878	26.3636	20.9413	3.16883	2.82395	0.000151768	0.0108171	797	1
Nell2	13.9278	5.88829	3.44761	55.654	46.6432	67.8101	4.39019	2.87029	6.75145e-05	0.00669312	573	1
H60c	24.6415	0.981382	12.9285	61.2194	125.734	96.729	5.12346	2.87942	0.00107394	0.0358982	1699	1
Gm15883	37.4979	9.81382	28.4428	132.456	213.951	211.408	6.09849	2.88038	3.03304e-05	0.00420224	410	1
Fgf16	4.28547	4.90691	3.44761	21.1485	32.4475	42.8799	3.54105	2.93217	3.39728e-05	0.004406	438	1
Bcl2l15	36.4265	4.90691	42.2332	241.538	269.72	145.592	6.28718	2.97457	0.000251526	0.0146844	973	1
Rab3c	11.7851	0.981382	6.89522	40.0709	58.811	57.838	4.20972	2.99473	0.000233669	0.0141263	939	1
Tcfl5	0	8.83244	4.30951	45.6363	30.4195	29.9162	3.63686	3.01143	0.000969395	0.0336369	1637	1
1700051A21Rik	23.5701	4.90691	14.6523	55.654	157.167	140.606	5.36297	3.03467	0.00016913	0.0114784	837	1
Csf3	94.2804	21.5904	64.6427	394.03	661.117	456.721	7.44408	3.06615	2.21271e-05	0.00346262	363	1
Pcdh10	7.49958	7.85106	12.9285	76.8025	108.496	52.852	4.77374	3.07406	8.81369e-06	0.00205189	244	1
Sprr2f	87.8522	122.673	804.155	2062.54	3043.98	3501.19	9.94415	3.0846	0.00103693	0.0350212	1681	1
Trim29	3.2141	6.86968	2.58571	28.9401	48.6712	30.9134	3.62762	3.09859	4.01018e-05	0.00473962	480	1
Sprr2e	2.14274	5.88829	9.48092	51.2017	42.5873	65.8156	4.13935	3.18809	2.9911e-05	0.00419419	404	1
Slc14a1	226.059	195.295	125.838	983.962	2171.95	1894.69	9.11411	3.20634	8.86718e-07	0.000634141	79	1
Gm37752	3.2141	1.96276	18.9618	92.3856	30.4195	104.707	4.62657	3.23652	0.00118051	0.0380878	1760	1
Slc13a5	274.27	82.4361	260.294	1127.55	2187.16	2503.99	9.30284	3.23735	1.47913e-05	0.00279142	301	1
Ptprt	0	2.94415	1.7238	11.1308	21.2937	11.9665	2.26253	3.2494	0.00101286	0.0345145	1667	1
Mc4r	6.42821	3.92553	12.9285	18.9224	151.084	53.8492	4.58883	3.26526	0.00120676	0.0386416	1774	1
Rhov	1.07137	2.94415	3.44761	24.4878	27.3776	19.9441	2.94798	3.26632	3.79163e-05	0.00460221	468	1
Gpa33	2.14274	0	0.861902	11.1308	10.1398	9.97207	1.69136	3.37826	0.00100119	0.034311	1655	1
Ces1f	5.35684	0	6.03331	26.7139	56.7831	35.8994	3.6197	3.3899	0.000425031	0.0203766	1182	1
Slc34a2	7.49958	19.6276	6.89522	102.403	181.503	72.7961	5.19853	3.39016	3.00543e-05	0.00419419	405	1
Gm35439	0	2.94415	3.44761	23.3747	35.4894	10.9693	2.81607	3.44963	0.000794389	0.0300235	1503	1
Ina	5.35684	9.81382	13.7904	99.0641	88.2166	131.631	5.00157	3.46097	1.68481e-06	0.000839523	114	1
S100a9	1.07137	2.94415	12.9285	71.2371	76.0488	43.8771	4.24572	3.49595	0.000190692	0.0124875	866	1
Myh8	1.07137	4.90691	0	10.0177	35.4894	22.9358	2.75332	3.5171	0.00142664	0.0431524	1878	1
Soga3	1.07137	2.94415	4.30951	34.5055	44.6153	18.9469	3.25162	3.55825	5.55333e-05	0.00590744	534	1
Slitrk5	5.35684	3.92553	1.7238	46.7493	45.6293	38.8911	3.66335	3.57615	4.64537e-06	0.00147282	179	1
Trp63	19.2846	25.5159	33.6142	291.627	324.475	323.095	6.49921	3.58223	1.42002e-08	7.19021e-05	11	1
Trp73	2.14274	1.96276	4.30951	28.9401	38.5314	38.8911	3.31794	3.65988	5.45491e-06	0.00159725	194	1
Ltf	391.049	247.308	567.993	4238.61	7055.3	3986.83	10.483	3.66299	3.53191e-07	0.000426873	47	1
Calml3	6.42821	32.3856	13.7904	185.884	255.524	249.302	5.98956	3.71483	6.24591e-06	0.00168772	210	1
Slc5a7	2.14274	1.96276	2.58571	48.9755	7.09788	32.9078	3.02389	3.73316	0.000473567	0.0216765	1241	1
Cftr	14.9992	11.7766	29.3047	197.015	357.936	209.413	6.10881	3.76869	1.34139e-06	0.000773241	98	1
Chst9	5.35684	1.96276	4.30951	48.9755	50.6992	59.8324	3.84361	3.77781	1.57148e-06	0.000826556	108	1
Srd5a2	1.07137	1.96276	2.58571	25.6008	19.2657	32.9078	2.80091	3.79069	1.38535e-05	0.00266361	294	1
Igfbp2	8.57095	32.3856	20.6856	214.824	204.825	434.782	6.25737	3.79297	6.64904e-06	0.00175813	214	1
Sprr2b	0	1.96276	5.17141	32.2793	44.6153	32.9078	3.22179	3.94402	9.13488e-05	0.0080202	647	1
Col17a1	35.3552	41.2181	46.5427	548.748	729.054	671.12	7.3512	3.98459	4.75534e-10	5.40254e-06	5	1
Car10	2.14274	1.96276	4.30951	50.0886	11.1538	74.7905	3.49543	4.01485	0.000254937	0.014853	975	1
Hoxd12	0	0	0	4.45232	6.0839	5.98324	-2.69418	4.2605	0.00159365	0.0464481	1949	1
Ptgs2	26.7842	36.3111	91.3616	783.608	784.823	1491.82	7.84029	4.30837	1.56293e-06	0.000826556	107	1
Gm28756	0	0.981382	0.861902	8.90464	17.2377	10.9693	1.46308	4.33152	0.000212355	0.0132989	907	1
Dsc3	1.07137	0.981382	3.44761	36.7316	50.6992	30.9134	3.08822	4.42732	5.14339e-06	0.0015541	188	1
S100a14	1.07137	1.96276	0.861902	17.8093	37.5174	30.9134	2.61118	4.46828	8.4118e-06	0.00197799	240	1
Gja3	0	0	8.61902	79.0287	99.3704	38.8911	3.85054	4.65595	0.000300994	0.0166161	1029	1
Tfap2a	1.07137	3.92553	2.58571	56.7671	82.1327	63.8212	3.70806	4.74066	4.456e-07	0.000453841	55	1
ENSMUSG00000120652	0	0	0	8.90464	11.1538	3.98883	-2.69418	4.80221	0.000955382	0.0334332	1623	1
Lingo3	14.9992	10.7952	22.4095	410.726	339.684	603.31	6.41193	4.81164	2.55818e-08	8.54807e-05	17	1
Sprr2a3	3.2141	7.85106	18.0999	186.997	347.796	294.176	5.69571	4.829	1.0299e-06	0.000664814	88	1
Wif1	0	0	0.861902	12.2439	10.1398	2.99162	0.640513	4.87976	0.00174548	0.0494278	2006	1
Otop1	1.07137	0	0	5.5654	13.1818	12.9637	0.958218	4.88745	0.000473942	0.0216765	1242	1
Sprr2a2	6.42821	15.7021	39.6475	394.03	775.697	669.126	6.81184	4.89557	1.42683e-06	0.00078209	103	1
Sprr2a1	6.42821	13.7394	36.1999	359.525	697.621	627.243	6.68244	4.90122	1.23257e-06	0.000752862	93	1
ENSMUSG00000120512	0	0	1.7238	12.2439	28.3915	15.9553	1.71908	5.0369	0.000162172	0.0112414	819	1
Ivl	1.07137	0	0	6.67848	15.2098	15.9553	1.08575	5.14252	0.000248017	0.0146023	963	1
Foxl3	0	0.981382	0	10.0177	14.1958	11.9665	0.990041	5.20423	0.0001357	0.0101463	759	1
Gm3294	0	0	0	10.0177	14.1958	7.97765	-2.69418	5.223	0.000211171	0.0132486	905	1
Gm47061	0	0	0	14.47	13.1818	6.98045	-2.69418	5.32845	0.000218736	0.0135499	917	1
Six1	6.42821	8.83244	8.61902	203.694	479.614	319.106	5.68852	5.39155	4.24954e-08	0.000120698	20	1
Cyp4x1os	0	0	1.7238	16.6962	36.5034	22.9358	1.93308	5.4649	4.90519e-05	0.00555058	502	1
D030046N08Rik	0	0	0	7.79156	29.4055	6.98045	-2.69418	5.67964	0.000798285	0.0300906	1507	1
Epha6	2.14274	0	0	22.2616	48.6712	39.8883	2.36081	5.69263	2.10152e-05	0.00336174	355	1
Mir205hg	1.07137	0	0	13.357	22.3076	20.9413	1.37621	5.72343	2.94969e-05	0.00417136	401	1
Vmn2r15	1.07137	0	0	4.45232	13.1818	42.8799	1.42436	5.81974	0.000802634	0.0301374	1512	1
Serpinb7	0	0	0	12.2439	26.3636	12.9637	-2.69418	5.9029	8.78301e-05	0.0078521	635	1
Krt17	5.35684	22.5718	9.48092	546.522	866.956	853.609	6.60102	5.92129	2.32527e-08	8.25542e-05	16	1
Slco1a5	0	0	0	25.6008	20.2797	12.9637	-2.69418	6.09323	3.67381e-05	0.00454363	459	1
Krt14	5.35684	6.86968	5.17141	289.401	589.124	358.994	5.61208	6.15239	6.79476e-09	4.8247e-05	8	1
Gm14756	0	0	0	4.45232	13.1818	48.8631	-2.69418	6.26963	0.00136573	0.0419988	1847	1
Capn11	1.07137	0.981382	2.58571	267.139	1.01398	225.369	3.99534	6.73333	0.000962774	0.0334714	1633	1
Krt16	1.07137	0	0.861902	45.6363	104.44	59.8324	2.74737	6.76258	8.2664e-07	0.000615822	76	1
Uox	2.14274	0	0	63.4455	165.279	4.98603	2.89906	6.76913	0.000627874	0.0258827	1378	1
Sprr1a	1.07137	3.92553	4.30951	377.334	429.929	379.936	5.13082	6.99512	4.13507e-10	5.40254e-06	4	1
Itprid1	1.07137	0	2.58571	132.456	120.664	231.352	3.81052	7.04958	2.05081e-07	0.000314855	37	1
Pkp1	0	0	0	45.6363	60.839	70.8017	-2.69418	7.68427	7.79587e-07	0.000593596	72	1
Krt42	0	0	0.861902	45.6363	105.454	48.8631	2.1296	7.85793	1.36179e-06	0.000773564	100	1
Krt13	1.07137	0	0.861902	94.6118	302.167	145.592	3.43213	8.13209	4.22844e-07	0.000453841	52	1
Cyp4a12a	7.49958	4.90691	8.61902	1388.01	3266.04	2522.93	7.01665	8.41509	1.48446e-09	1.40542e-05	6	1
Clca1	19.2846	13.7394	26.719	4225.25	16046.3	1727.16	8.57795	8.52443	3.18468e-06	0.00123908	146	1
Cyp4a12b	6.42821	0.981382	0.861902	656.717	1555.45	1141.8	5.79494	8.66351	1.11438e-08	6.33026e-05	10	1
Krt6b	0	0	0	69.0109	151.084	193.458	-2.69418	8.90633	1.82424e-06	0.00086355	120	1
Gm5414	0	0	0	92.3856	148.042	207.419	-2.69418	9.02126	5.04494e-07	0.0004698	61	1
Krt15	3.2141	0	23.2714	3828.99	5896.31	5633.22	7.73198	9.17962	8.5419e-09	5.39137e-05	9	1
Gm5478	0	0	0	94.6118	186.573	228.36	-2.69418	9.20747	6.45653e-07	0.000547408	67	1
Gm55161	0	0	1.7238	435.214	512.062	792.779	4.19029	9.97932	3.43701e-09	2.78914e-05	7	1
Krt6a	0	0	0	130.23	377.202	549.461	-2.69418	10.26	3.94041e-06	0.00141408	158	1
Fat2	0	0	0.861902	411.839	490.768	498.603	3.53406	10.6669	1.13736e-10	3.2304e-06	2	1
Krt5	1.07137	0	1.7238	2612.4	3493.17	4985.04	5.87503	11.9541	9.23163e-11	3.2304e-06	1	1
